# Supplementary material for: Comprehensive Genome-Wide Analyses of Poplar R2R3-MYB Transcription Factors and Tissue-Specific Expression Patterns under Drought Stress
Source: Int J Mol Sci. 2023 Mar 11;24(6):5389. doi: 10.3390/ijms24065389 (PMC10049292; doi:10.3390/ijms24065389)
Supplement: Supplementary file 1 [file ijms-24-05389-s001.zip]

Archive with 3 entries (3 files):
- Figure S1.png
- Figure S2.png
- Supplementary  Tables.xlsx
