# Supplementary material for: Comprehensive Genome-Wide Analyses of Poplar R2R3-MYB Transcription Factors and Tissue-Specific Expression Patterns under Drought Stress
Source: Int J Mol Sci. 2023 Mar 11;24(6):5389. doi: 10.3390/ijms24065389 (PMC10049292; doi:10.3390/ijms24065389)
Supplement: Supplementary file 1 [file ijms-24-05389-s001.zip › Supplementary Tables.xlsx]

## Sheet: Table S1
Chr	Id	Name	Subgroup
Chr01	Potri.001G005100.1	PtrMYB2R001	S09
Chr01	Potri.001G035800.1	PtrMYB2R002	S25
Chr01	Potri.001G036000.1	PtrMYB2R003	S18
Chr01	Potri.001G075400.1	PtrMYB2R004	S13
Chr01	Potri.001G086700.1	PtrMYB2R005	S07
Chr01	Potri.001G099800.1	PtrMYB2R006	S13
Chr01	Potri.001G118800.1	PtrMYB2R007	S11
Chr01	Potri.001G139900.1	PtrMYB2R008	S10
Chr01	Potri.001G169600.1	PtrMYB2R009	S15
Chr01	Potri.001G197000.1	PtrMYB2R010	S13
Chr01	Potri.001G219100.1	PtrMYB2R011	S11
Chr01	Potri.001G224500.1	PtrMYB2R012	S18
Chr01	Potri.001G235500.1	PtrMYB2R013	S19
Chr01	Potri.001G248800.1	PtrMYB2R014	S15
Chr01	Potri.001G250000.1	PtrMYB2R015	S25
Chr01	Potri.001G258700.1	PtrMYB2R016	S13
Chr01	Potri.001G267300.1	PtrMYB2R017	S13
Chr01	Potri.001G300200.1	PtrMYB2R018	S22
Chr01	Potri.001G336700.1	PtrMYB2R019	S09
Chr01	Potri.001G346600.1	PtrMYB2R020	S19
Chr01	Potri.001G347200.1	PtrMYB2R021	S25
Chr01	Potri.001G408700.1	PtrMYB2R022	S11
Chr01	Potri.001G470500.1	PtrMYB2R023	S11
Chr02	Potri.002G038500.1	PtrMYB2R024	S02
Chr02	Potri.002G073500.1	PtrMYB2R025	S21
Chr02	Potri.002G096800.1	PtrMYB2R026	S24
Chr02	Potri.002G113700.1	PtrMYB2R027	S14
Chr02	Potri.002G122600.1	PtrMYB2R028	S22
Chr02	Potri.002G128900.1	PtrMYB2R029	S22
Chr02	Potri.002G140900.1	PtrMYB2R030	S18
Chr02	Potri.002G157600.1	PtrMYB2R031	S09
Chr02	Potri.002G173900.1	PtrMYB2R032	S04
Chr02	Potri.002G185900.1	PtrMYB2R033	S13
Chr02	Potri.002G191800.1	PtrMYB2R034	S20
Chr02	Potri.002G198100.1	PtrMYB2R035	S07
Chr02	Potri.002G228700.1	PtrMYB2R036	S18
Chr03	Potri.003G064600.1	PtrMYB2R037	S15
Chr03	Potri.003G079100.1	PtrMYB2R038	S15
Chr03	Potri.003G094200.1	PtrMYB2R039	S10
Chr03	Potri.003G114100.1	PtrMYB2R040	S11
Chr03	Potri.003G123800.1	PtrMYB2R041	S25
Chr03	Potri.003G132000.1	PtrMYB2R042	S13
Chr03	Potri.003G144200.1	PtrMYB2R043	S07
Chr03	Potri.003G144300.1	PtrMYB2R044	S04
Chr03	Potri.003G155700.1	PtrMYB2R045	S13
Chr03	Potri.003G168900.1	PtrMYB2R046	S25
Chr03	Potri.003G189700.1	PtrMYB2R047	S18
Chr03	Potri.003G219900.1	PtrMYB2R048	S09
Chr04	Potri.004G026600.1	PtrMYB2R049	S11
Chr04	Potri.004G033100.1	PtrMYB2R050	S11
Chr04	Potri.004G086300.1	PtrMYB2R051	S09
Chr04	Potri.004G088100.1	PtrMYB2R052	S04
Chr04	Potri.004G102600.1	PtrMYB2R053	S01
Chr04	Potri.004G115600.1	PtrMYB2R054	S20
Chr04	Potri.004G118000.1	PtrMYB2R055	S20
Chr04	Potri.004G126700.1	PtrMYB2R056	S01
Chr04	Potri.004G138000.1	PtrMYB2R057	S04
Chr04	Potri.004G174400.1	PtrMYB2R058	S04
Chr04	Potri.004G215100.1	PtrMYB2R059	S14
Chr05	Potri.005G001600.1	PtrMYB2R060	S13
Chr05	Potri.005G063200.1	PtrMYB2R061	S21
Chr05	Potri.005G074500.1	PtrMYB2R062	S24
Chr05	Potri.005G087700.1	PtrMYB2R063	S06
Chr05	Potri.005G096600.1	PtrMYB2R064	S03
Chr05	Potri.005G112000.1	PtrMYB2R065	S04
Chr05	Potri.005G118500.1	PtrMYB2R066	S25
Chr05	Potri.005G142600.1	PtrMYB2R067	S22
Chr05	Potri.005G164900.1	PtrMYB2R068	S24
Chr05	Potri.005G186400.1	PtrMYB2R069	S21
Chr05	Potri.005G224100.1	PtrMYB2R070	S02
Chr06	Potri.006G066400.1	PtrMYB2R071	S15
Chr06	Potri.006G085900.1	PtrMYB2R072	S20
Chr06	Potri.006G097300.1	PtrMYB2R073	S11
Chr06	Potri.006G122100.1	PtrMYB2R074	S04
Chr06	Potri.006G123400.1	PtrMYB2R075	S14
Chr06	Potri.006G170800.1	PtrMYB2R076	S14
Chr06	Potri.006G221200.1	PtrMYB2R077	S04
Chr06	Potri.006G221500.1	PtrMYB2R078	S05
Chr06	Potri.006G221800.1	PtrMYB2R079	S04
Chr06	Potri.006G234200.1	PtrMYB2R080	S14
Chr06	Potri.006G275900.1	PtrMYB2R081	S04
Chr07	Potri.007G007900.1	PtrMYB2R082	S14
Chr07	Potri.007G048900.1	PtrMYB2R083	S22
Chr07	Potri.007G064600.1	PtrMYB2R084	S11
Chr07	Potri.007G067600.1	PtrMYB2R085	S03
Chr07	Potri.007G076200.1	PtrMYB2R086	S06
Chr07	Potri.007G093900.1	PtrMYB2R087	S24
Chr07	Potri.007G106100.1	PtrMYB2R088	S21
Chr07	Potri.007G134500.1	PtrMYB2R089	S21
Chr08	Potri.008G062700.1	PtrMYB2R090	S23
Chr08	Potri.008G064200.1	PtrMYB2R091	S11
Chr08	Potri.008G070900.1	PtrMYB2R092	S22
Chr08	Potri.008G081600.1	PtrMYB2R093	S13
Chr08	Potri.008G088000.1	PtrMYB2R094	S21
Chr08	Potri.008G089200.1	PtrMYB2R095	S09
Chr08	Potri.008G089700.1	PtrMYB2R096	S09
Chr08	Potri.008G101400.1	PtrMYB2R097	S20
Chr08	Potri.008G122100.1	PtrMYB2R098	S20
Chr08	Potri.008G128500.1	PtrMYB2R099	S04
Chr08	Potri.008G148400.1	PtrMYB2R100	S25
Chr08	Potri.008G166700.1	PtrMYB2R101	S02
Chr08	Potri.008G173400.1	PtrMYB2R102	S19
Chr08	Potri.008G180800.1	PtrMYB2R103	S09
Chr09	Potri.009G007100.1	PtrMYB2R104	S14
Chr09	Potri.009G018700.1	PtrMYB2R105	S18
Chr09	Potri.009G027300.1	PtrMYB2R106	S19
Chr09	Potri.009G042600.1	PtrMYB2R107	S15
Chr09	Potri.009G044100.1	PtrMYB2R108	S25
Chr09	Potri.009G053900.1	PtrMYB2R109	S13
Chr09	Potri.009G061500.1	PtrMYB2R110	S13
Chr09	Potri.009G096000.1	PtrMYB2R111	S22
Chr09	Potri.009G134000.1	PtrMYB2R112	S04
Chr10	Potri.010G004300.1	PtrMYB2R113	S13
Chr10	Potri.010G064000.1	PtrMYB2R114	S19
Chr10	Potri.010G093000.1	PtrMYB2R115	S25
Chr10	Potri.010G114000.1	PtrMYB2R116	S04
Chr10	Potri.010G123000.1	PtrMYB2R117	S20
Chr10	Potri.010G141000.1	PtrMYB2R118	S07
Chr10	Potri.010G149900.1	PtrMYB2R119	S20
Chr10	Potri.010G165700.1	PtrMYB2R120	S09
Chr10	Potri.010G167500.1	PtrMYB2R121	S21
Chr10	Potri.010G174500.1	PtrMYB2R122	S13
Chr10	Potri.010G195000.1	PtrMYB2R123	S23
Chr10	Potri.010G240800.1	PtrMYB2R124	S18
Chr11	Potri.011G040200.1	PtrMYB2R125	S02
Chr11	Potri.011G040300.1	PtrMYB2R126	S04
Chr11	Potri.011G040400.1	PtrMYB2R127	S02
Chr11	Potri.011G041600.1	PtrMYB2R128	S11
Chr11	Potri.011G125900.1	PtrMYB2R129	S11
Chr11	Potri.011G167600.1	PtrMYB2R130	S11
Chr12	Potri.012G039400.1	PtrMYB2R131	S21
Chr12	Potri.012G055600.1	PtrMYB2R132	S20
Chr12	Potri.012G060300.1	PtrMYB2R133	S18
Chr12	Potri.012G072500.1	PtrMYB2R134	S09
Chr12	Potri.012G080400.1	PtrMYB2R135	S15
Chr12	Potri.012G082000.1	PtrMYB2R136	S25
Chr12	Potri.012G084100.1	PtrMYB2R137	S13
Chr12	Potri.012G127700.1	PtrMYB2R138	S11
Chr12	Potri.012G140500.1	PtrMYB2R139	S16
Chr12	Potri.012G140700.1	PtrMYB2R140	S09
Chr13	Potri.013G001000.1	PtrMYB2R141	S13
Chr13	Potri.013G046300.1	PtrMYB2R142	S21
Chr13	Potri.013G056400.1	PtrMYB2R143	S09
Chr13	Potri.013G056500.1	PtrMYB2R144	S09
Chr13	Potri.013G067000.1	PtrMYB2R145	S21
Chr13	Potri.013G067500.1	PtrMYB2R146	S01
Chr13	Potri.013G109300.1	PtrMYB2R147	S04
Chr13	Potri.013G148600.1	PtrMYB2R148	S11
Chr13	Potri.013G149100.1	PtrMYB2R149	S02
Chr13	Potri.013G149200.1	PtrMYB2R150	S02
Chr14	Potri.014G022500.1	PtrMYB2R151	S22
Chr14	Potri.014G035100.1	PtrMYB2R152	S22
Chr14	Potri.014G054700.1	PtrMYB2R153	S18
Chr14	Potri.014G079300.2	PtrMYB2R154	S25
Chr14	Potri.014G081200.1	PtrMYB2R155	S09
Chr14	Potri.014G100800.1	PtrMYB2R156	S04
Chr14	Potri.014G111200.1	PtrMYB2R157	S13
Chr14	Potri.014G117000.1	PtrMYB2R158	S20
Chr14	Potri.014G122700.1	PtrMYB2R159	S07
Chr15	Potri.015G033600.1	PtrMYB2R160	S21
Chr15	Potri.015G041100.1	PtrMYB2R161	S04
Chr15	Potri.015G046200.1	PtrMYB2R162	S20
Chr15	Potri.015G067700.1	PtrMYB2R163	S11
Chr15	Potri.015G075600.1	PtrMYB2R164	S15
Chr15	Potri.015G075800.1	PtrMYB2R165	S15
Chr15	Potri.015G077700.1	PtrMYB2R166	S25
Chr15	Potri.015G082700.1	PtrMYB2R167	S13
Chr15	Potri.015G095000.1	PtrMYB2R168	S09
Chr15	Potri.015G129100.1	PtrMYB2R169	S11
Chr15	Potri.015G143500.1	PtrMYB2R170	S09
Chr16	Potri.016G099200.1	PtrMYB2R171	S14
Chr16	Potri.016G112300.1	PtrMYB2R172	S11
Chr17	Potri.017G017600.1	PtrMYB2R173	S21
Chr17	Potri.017G071500.1	PtrMYB2R174	S19
Chr17	Potri.017G075000.1	PtrMYB2R175	S09
Chr17	Potri.017G082500.1	PtrMYB2R176	S01
Chr17	Potri.017G085200.1	PtrMYB2R177	S21
Chr17	Potri.017G086300.1	PtrMYB2R178	S09
Chr17	Potri.017G099500.1	PtrMYB2R179	S01
Chr17	Potri.017G112300.1	PtrMYB2R180	S01
Chr17	Potri.017G125600.1	PtrMYB2R181	S06
Chr17	Potri.017G125700.1	PtrMYB2R182	S06
Chr17	Potri.017G125800.1	PtrMYB2R183	S06
Chr17	Potri.017G125900.1	PtrMYB2R184	S06
Chr17	Potri.017G126000.1	PtrMYB2R185	S06
Chr17	Potri.017G128900.1	PtrMYB2R186	S04
Chr17	Potri.017G130300.1	PtrMYB2R187	S09
Chr18	Potri.018G005300.1	PtrMYB2R188	S04
Chr18	Potri.018G038000.2	PtrMYB2R189	S25
Chr18	Potri.018G049000.1	PtrMYB2R190	S15
Chr18	Potri.018G049200.1	PtrMYB2R191	S04
Chr18	Potri.018G049600.1	PtrMYB2R192	S05
Chr18	Potri.018G058800.2	PtrMYB2R193	S14
Chr18	Potri.018G095900.1	PtrMYB2R194	S14
Chr18	Potri.018G127700.1	PtrMYB2R195	S15
Chr19	Potri.019G018200.1	PtrMYB2R196	S02
Chr19	Potri.019G018400.1	PtrMYB2R197	S21
Chr19	Potri.019G036300.1	PtrMYB2R198	S09
Chr19	Potri.019G036400.1	PtrMYB2R199	S09
Chr19	Potri.019G040900.1	PtrMYB2R200	S21
Chr19	Potri.019G045900.1	PtrMYB2R201	S01
Chr19	Potri.019G050900.1	PtrMYB2R202	S10
Chr19	Potri.019G081500.1	PtrMYB2R203	S04
Chr19	Potri.019G118200.1	PtrMYB2R204	S11
Chr19	Potri.019G118700.1	PtrMYB2R205	S02
Chr19	Potri.019G118800.1	PtrMYB2R206	S03
Chr19	Potri.019G118900.1	PtrMYB2R207	S02
scaffold_25	Potri.T011400.1	PtrMYB2R208	S04
scaffold_221	Potri.T125000.1	PtrMYB2R209	S20
scaffold_408	Potri.T144800.1	PtrMYB2R210	S02

## Sheet: Table S2
Name	Id	Protein size	MolecularWeight	Isoelectric Point	Instability index	Aliphatic index	GRAVY
PtrMYB2R001	Potri.001G005100.1	316	35259.2	7.68414	42.34	77.53	-0.656
PtrMYB2R002	Potri.001G035800.1	647	73688.2	8.83818	64.55	68.1	-0.946
PtrMYB2R003	Potri.001G036000.1	568	62683.7	5.15293	61.91	63.59	-0.642
PtrMYB2R004	Potri.001G075400.1	357	40336	6.49661	48.99	67.76	-0.641
PtrMYB2R005	Potri.001G086700.1	267	29945.4	9.32563	40.89	73.15	-0.8
PtrMYB2R006	Potri.001G099800.1	309	34923.7	5.38836	58.43	71.97	-0.56
PtrMYB2R007	Potri.001G118800.1	270	30656.1	5.24325	56.1	75.89	-0.718
PtrMYB2R008	Potri.001G139900.1	336	37734.6	6.19252	34.25	74.05	-0.712
PtrMYB2R009	Potri.001G169600.1	194	22536.4	8.89749	60.33	72.47	-0.92
PtrMYB2R010	Potri.001G197000.1	367	40739.2	6.32023	66.89	76.81	-0.462
PtrMYB2R011	Potri.001G219100.1	223	25759.3	6.3702	54.93	61.21	-0.907
PtrMYB2R012	Potri.001G224500.1	564	61836.4	5.88951	52	67.27	-0.591
PtrMYB2R013	Potri.001G235500.1	241	27250.3	7.62225	54.94	61.91	-0.741
PtrMYB2R014	Potri.001G248800.1	306	34184.9	9.32898	52.15	57.42	-0.775
PtrMYB2R015	Potri.001G250000.1	489	54250.2	7.5986	46.69	56.07	-0.922
PtrMYB2R016	Potri.001G258700.1	333	37034	5.40888	52.37	61.23	-0.688
PtrMYB2R017	Potri.001G267300.1	327	37021.1	5.82608	58.2	70.34	-0.645
PtrMYB2R018	Potri.001G300200.1	244	26529	9.21771	36.68	82.25	-0.407
PtrMYB2R019	Potri.001G336700.1	282	32684.2	5.30617	47.64	73.94	-0.829
PtrMYB2R020	Potri.001G346600.1	187	21431	7.65726	50.86	74.12	-0.677
PtrMYB2R021	Potri.001G347200.1	450	50935.1	5.70984	47.57	68.69	-0.802
PtrMYB2R022	Potri.001G408700.1	351	39505	7.96586	52.5	79.43	-0.565
PtrMYB2R023	Potri.001G470500.1	327	36422.9	6.55134	37.31	70.4	-0.552
PtrMYB2R024	Potri.002G038500.1	272	30995.6	5.51346	55.14	74.93	-0.549
PtrMYB2R025	Potri.002G073500.1	333	38051.7	9.47506	68.26	55.38	-1.017
PtrMYB2R026	Potri.002G096800.1	336	37289.7	6.09009	50.43	81.07	-0.483
PtrMYB2R027	Potri.002G113700.1	353	39443.9	5.62504	51.46	72.44	-0.678
PtrMYB2R028	Potri.002G122600.1	303	32962.7	8.90316	59.27	73.1	-0.523
PtrMYB2R029	Potri.002G128900.1	237	26308.1	6.90818	52.42	63.42	-0.647
PtrMYB2R030	Potri.002G140900.1	308	34820.1	5.77981	68.27	67.44	-0.623
PtrMYB2R031	Potri.002G157600.1	315	35030.4	7.55262	61.38	77.17	-0.524
PtrMYB2R032	Potri.002G173900.1	285	32182.9	9.21145	49.12	71.16	-0.81
PtrMYB2R033	Potri.002G185900.1	464	51818	6.67696	53.39	61.64	-0.793
PtrMYB2R034	Potri.002G191800.1	328	37093.2	5.32862	56.23	69.33	-0.635
PtrMYB2R035	Potri.002G198100.1	373	41406.6	5.29946	56.44	69.01	-0.722
PtrMYB2R036	Potri.002G228700.1	481	53380.7	6.80507	51.06	59.9	-0.796
PtrMYB2R037	Potri.003G064600.1	197	22852.8	9.44934	48.49	74.82	-0.93
PtrMYB2R038	Potri.003G079100.1	180	20520	8.64516	53.17	68.33	-0.767
PtrMYB2R039	Potri.003G094200.1	335	37485.6	6.46068	40.27	78.06	-0.617
PtrMYB2R040	Potri.003G114100.1	270	30624.2	5.10303	53.45	78.78	-0.676
PtrMYB2R041	Potri.003G123800.1	425	47961.5	8.69467	44.13	70.94	-0.387
PtrMYB2R042	Potri.003G132000.1	311	35022.8	5.53455	57.11	72.12	-0.546
PtrMYB2R043	Potri.003G144200.1	280	31257.9	8.90852	49.72	79.11	-0.697
PtrMYB2R044	Potri.003G144300.1	272	30762.2	9.1083	50.88	78.9	-0.824
PtrMYB2R045	Potri.003G155700.1	341	38430	6.55612	48.94	68.91	-0.59
PtrMYB2R046	Potri.003G168900.1	697	79653.8	9.15711	41.14	64.02	-1.124
PtrMYB2R047	Potri.003G189700.1	568	62101.2	5.05972	54.48	63.79	-0.617
PtrMYB2R048	Potri.003G219900.1	325	35791.5	8.26067	44.03	70.95	-0.694
PtrMYB2R049	Potri.004G026600.1	254	28975.9	8.51842	53.78	83.74	-0.535
PtrMYB2R050	Potri.004G033100.1	376	42344.6	5.68818	48.38	66.91	-0.67
PtrMYB2R051	Potri.004G086300.1	319	35815.8	5.08842	55.85	73.35	-0.696
PtrMYB2R052	Potri.004G088100.1	245	27139.3	9.18115	42.8	78.12	-0.693
PtrMYB2R053	Potri.004G102600.1	361	41745.8	9.21777	59.34	62.66	-0.946
PtrMYB2R054	Potri.004G115600.1	210	24589.3	6.75812	60.65	64.05	-0.929
PtrMYB2R055	Potri.004G118000.1	212	24806.8	7.01759	62.25	66.23	-0.865
PtrMYB2R056	Potri.004G126700.1	354	40302.2	8.89891	53.85	73.33	-0.688
PtrMYB2R057	Potri.004G138000.1	319	35798.7	8.45182	51.62	65.74	-0.749
PtrMYB2R058	Potri.004G174400.1	268	29853.7	8.87976	45.54	74.66	-0.583
PtrMYB2R059	Potri.004G215100.1	340	38183.2	6.66144	53.98	59.35	-0.759
PtrMYB2R060	Potri.005G001600.1	441	49114	7.15878	54.89	62.38	-0.723
PtrMYB2R061	Potri.005G063200.1	425	48372.9	9.02694	58.61	72.94	-0.547
PtrMYB2R062	Potri.005G074500.1	341	37933.4	6.34735	56.16	79	-0.514
PtrMYB2R063	Potri.005G087700.1	295	31414.6	6.86936	47.04	63.15	-0.616
PtrMYB2R064	Potri.005G096600.1	367	41810.1	6.13841	48.05	69.32	-0.934
PtrMYB2R065	Potri.005G112000.1	254	28991.9	9.27553	46.16	76.81	-0.659
PtrMYB2R066	Potri.005G118500.1	427	49453.2	5.78441	58.18	71.69	-0.802
PtrMYB2R067	Potri.005G142600.1	351	37910	8.7788	48.79	64.7	-0.654
PtrMYB2R068	Potri.005G164900.1	337	37873	5.56888	45.87	75.85	-0.586
PtrMYB2R069	Potri.005G186400.1	334	37712.2	9.25368	63.09	61.68	-0.869
PtrMYB2R070	Potri.005G224100.1	273	31163.6	5.16151	55.46	77.18	-0.624
PtrMYB2R071	Potri.006G066400.1	233	27122.2	8.95571	70.41	53.99	-1.056
PtrMYB2R072	Potri.006G085900.1	364	41886.4	9.46958	75.61	69.15	-0.913
PtrMYB2R073	Potri.006G097300.1	307	34674.2	7.72205	51.49	61.95	-0.848
PtrMYB2R074	Potri.006G122100.1	234	27184.8	5.58644	52.21	62.99	-0.945
PtrMYB2R075	Potri.006G123400.1	333	36888.9	6.53202	51.54	62.73	-0.615
PtrMYB2R076	Potri.006G170800.1	365	41054.5	6.46466	52.61	67.34	-0.651
PtrMYB2R077	Potri.006G221200.1	197	22720.4	9.0958	64.71	66.85	-0.92
PtrMYB2R078	Potri.006G221500.1	267	30028.6	5.46498	51.42	75.66	-0.66
PtrMYB2R079	Potri.006G221800.1	288	32440.2	8.41262	56.96	75.28	-0.748
PtrMYB2R080	Potri.006G234200.1	302	32909.7	5.63118	53.42	75.6	-0.326
PtrMYB2R081	Potri.006G275900.1	352	39577.7	5.75952	47.36	71.53	-0.614
PtrMYB2R082	Potri.007G007900.1	343	38146.5	6.32677	60.46	69.71	-0.574
PtrMYB2R083	Potri.007G048900.1	330	35750.5	8.5346	50.22	62.3	-0.627
PtrMYB2R084	Potri.007G064600.1	162	18469.3	8.59165	44.41	58.95	-1.067
PtrMYB2R085	Potri.007G067600.1	367	41250.1	5.81619	47.47	60.05	-0.918
PtrMYB2R086	Potri.007G076200.1	278	29814	6.63382	48.54	62.84	-0.619
PtrMYB2R087	Potri.007G093900.1	341	37793.3	6.34735	56.14	81	-0.461
PtrMYB2R088	Potri.007G106100.1	348	39682.4	9.20107	53.35	59.68	-0.97
PtrMYB2R089	Potri.007G134500.1	247	28885	8.63149	66.71	62.39	-0.916
PtrMYB2R090	Potri.008G062700.1	412	44610.2	5.65437	53.86	61.82	-0.696
PtrMYB2R091	Potri.008G064200.1	292	33005.8	8.38174	50.33	69.45	-0.674
PtrMYB2R092	Potri.008G070900.1	259	28351.6	8.58095	45.84	75.25	-0.599
PtrMYB2R093	Potri.008G081600.1	277	31444.5	8.51081	59.42	70.76	-0.624
PtrMYB2R094	Potri.008G088000.1	448	49616.7	7.17299	55.68	50.54	-0.699
PtrMYB2R095	Potri.008G089200.1	382	41959.7	7.61582	41.1	74.63	-0.485
PtrMYB2R096	Potri.008G089700.1	381	41910.6	8.3419	45.73	74.04	-0.52
PtrMYB2R097	Potri.008G101400.1	321	36311.9	6.50513	43.31	61.99	-0.712
PtrMYB2R098	Potri.008G122100.1	314	35953.9	6.20082	60.64	71.72	-0.727
PtrMYB2R099	Potri.008G128500.1	221	24947.1	9.08181	50.09	83.03	-0.742
PtrMYB2R100	Potri.008G148400.1	480	54250.4	7.95812	62.36	72.35	-0.734
PtrMYB2R101	Potri.008G166700.1	287	32777.4	5.71666	59.59	70.31	-0.732
PtrMYB2R102	Potri.008G173400.1	264	30650.4	9.19018	60.5	76.52	-0.795
PtrMYB2R103	Potri.008G180800.1	248	28302.5	6.26203	54.27	73.1	-0.672
PtrMYB2R104	Potri.009G007100.1	338	38113.1	6.53457	50.56	61.75	-0.736
PtrMYB2R105	Potri.009G018700.1	516	56617.6	5.04687	53.09	67.44	-0.574
PtrMYB2R106	Potri.009G027300.1	243	27515.5	6.84713	59.95	62.18	-0.746
PtrMYB2R107	Potri.009G042600.1	308	34601.2	9.29945	53.34	54.51	-0.841
PtrMYB2R108	Potri.009G044100.1	484	53530.2	5.5005	52.19	59.46	-0.829
PtrMYB2R109	Potri.009G053900.1	332	37085.3	5.25592	62.12	65.24	-0.619
PtrMYB2R110	Potri.009G061500.1	333	37710.7	5.48112	51.38	64.14	-0.722
PtrMYB2R111	Potri.009G096000.1	245	26779.9	6.3287	40.46	76.78	-0.545
PtrMYB2R112	Potri.009G134000.1	271	30215	8.71891	45.94	76.68	-0.557
PtrMYB2R113	Potri.010G004300.1	352	39946.3	8.05431	56.66	72.9	-0.754
PtrMYB2R114	Potri.010G064000.1	261	30364.1	9.1504	68.94	75.13	-0.796
PtrMYB2R115	Potri.010G093000.1	448	50675.7	8.43229	56.12	74.26	-0.727
PtrMYB2R116	Potri.010G114000.1	226	25602.7	9.09567	53.34	79.47	-0.853
PtrMYB2R117	Potri.010G123000.1	319	36135.1	6.33564	65.54	68.81	-0.701
PtrMYB2R118	Potri.010G141000.1	364	40659.2	8.50759	47.53	67.58	-0.792
PtrMYB2R119	Potri.010G149900.1	317	35972.5	5.67614	50.62	62.49	-0.713
PtrMYB2R120	Potri.010G165700.1	382	41707.3	6.31762	46.66	71.83	-0.518
PtrMYB2R121	Potri.010G167500.1	452	50310.4	7.17208	60.62	52.48	-0.675
PtrMYB2R122	Potri.010G174500.1	307	34702.8	8.29478	58.09	73.03	-0.54
PtrMYB2R123	Potri.010G195000.1	415	44766.2	5.58371	48.4	61.59	-0.708
PtrMYB2R124	Potri.010G240800.1	235	26522.1	6.44892	50.56	58.51	-0.853
PtrMYB2R125	Potri.011G040200.1	299	34197.9	6.20195	47.73	64.58	-0.798
PtrMYB2R126	Potri.011G040300.1	298	34545.5	6.16825	51.17	65.17	-0.775
PtrMYB2R127	Potri.011G040400.1	308	35643.2	4.91966	48.68	62.05	-0.759
PtrMYB2R128	Potri.011G041600.1	374	42165.3	5.99267	49.83	66.76	-0.697
PtrMYB2R129	Potri.011G125900.1	351	39493.9	6.6295	58.03	76.41	-0.64
PtrMYB2R130	Potri.011G167600.1	327	36207.4	6.78774	36.21	69.54	-0.577
PtrMYB2R131	Potri.012G039400.1	243	28764.6	7.1706	67.78	53.42	-1.067
PtrMYB2R132	Potri.012G055600.1	327	37245.6	7.14707	66.71	68.04	-0.672
PtrMYB2R133	Potri.012G060300.1	293	31747.5	7.30508	49.57	64.95	-0.562
PtrMYB2R134	Potri.012G072500.1	368	41341.1	5.6127	55.43	72.39	-0.508
PtrMYB2R135	Potri.012G080400.1	216	24633.5	8.67843	49.42	72.18	-0.745
PtrMYB2R136	Potri.012G082000.1	447	50226.8	6.64888	52.99	62.35	-0.731
PtrMYB2R137	Potri.012G084100.1	370	41640.1	6.37452	53.36	63.81	-0.575
PtrMYB2R138	Potri.012G127700.1	276	30752	5.39046	57.84	64.64	-0.686
PtrMYB2R139	Potri.012G140500.1	325	36868.3	8.22309	63.27	64.22	-0.637
PtrMYB2R140	Potri.012G140700.1	298	33679.8	6.26703	51.4	68.05	-0.642
PtrMYB2R141	Potri.013G001000.1	446	49422.6	7.56279	51.47	68	-0.597
PtrMYB2R142	Potri.013G046300.1	1070	119550	5.26587	52.12	78.01	-0.791
PtrMYB2R143	Potri.013G056400.1	304	34268.8	6.66752	53.83	72.24	-0.793
PtrMYB2R144	Potri.013G056500.1	308	34872.7	8.16758	53.43	72.89	-0.779
PtrMYB2R145	Potri.013G067000.1	394	44072.5	8.52145	50.29	59.67	-0.778
PtrMYB2R146	Potri.013G067500.1	323	36501.4	6.13443	45.66	66.72	-0.769
PtrMYB2R147	Potri.013G109300.1	301	34429.1	8.92134	51.88	63.85	-0.972
PtrMYB2R148	Potri.013G148600.1	362	40303.5	5.28463	50.29	77.07	-0.508
PtrMYB2R149	Potri.013G149100.1	265	30489	4.85015	70.7	57.32	-0.935
PtrMYB2R150	Potri.013G149200.1	256	29405.3	4.71681	58.54	57.62	-0.796
PtrMYB2R151	Potri.014G022500.1	311	33717.6	9.02224	57.83	76.21	-0.487
PtrMYB2R152	Potri.014G035100.1	248	27412	8.50617	58.44	62.94	-0.743
PtrMYB2R153	Potri.014G054700.1	303	34360.6	5.33766	71.67	70.1	-0.619
PtrMYB2R154	Potri.014G079300.2	475	53195.9	8.51094	45.43	66.72	-0.87
PtrMYB2R155	Potri.014G081200.1	316	34516.6	6.60545	61.54	72.97	-0.486
PtrMYB2R156	Potri.014G100800.1	270	30742.6	9.63501	54.64	78.7	-0.812
PtrMYB2R157	Potri.014G111200.1	464	51731.8	8.25178	54.32	62.67	-0.805
PtrMYB2R158	Potri.014G117000.1	287	32696	6.0565	52.96	65.26	-0.802
PtrMYB2R159	Potri.014G122700.1	417	46509.5	5.13133	47.24	72.49	-0.664
PtrMYB2R160	Potri.015G033600.1	236	28135.3	8.74973	63.16	62.84	-0.935
PtrMYB2R161	Potri.015G041100.1	185	21182.5	9.45875	57.74	68.59	-1.022
PtrMYB2R162	Potri.015G046200.1	332	37741.1	6.46176	72.65	68.19	-0.669
PtrMYB2R163	Potri.015G067700.1	385	42850.8	5.56939	44.24	79.53	-0.469
PtrMYB2R164	Potri.015G075600.1	217	24975.2	8.93882	44.87	80.88	-0.586
PtrMYB2R165	Potri.015G075800.1	309	35685.3	8.92773	45.24	67.22	-0.556
PtrMYB2R166	Potri.015G077700.1	436	49236.8	5.67426	52	70.18	-0.646
PtrMYB2R167	Potri.015G082700.1	371	41907.3	6.01387	51.5	65.71	-0.613
PtrMYB2R168	Potri.015G095000.1	746	84376.9	9.12919	44.25	62.82	-1.122
PtrMYB2R169	Potri.015G129100.1	274	30833.1	5.99165	48.76	65.47	-0.691
PtrMYB2R170	Potri.015G143500.1	296	32909.9	6.37048	44.38	73.14	-0.509
PtrMYB2R171	Potri.016G099200.1	331	36795.7	7.05937	53.77	62.54	-0.663
PtrMYB2R172	Potri.016G112300.1	307	34596.3	9.01257	52.05	58.14	-0.819
PtrMYB2R173	Potri.017G017600.1	241	28265.3	8.55207	56.95	58.34	-0.923
PtrMYB2R174	Potri.017G071500.1	190	21694	6.31353	56.08	71.89	-0.813
PtrMYB2R175	Potri.017G075000.1	380	42705	5.74195	56.7	58	-0.659
PtrMYB2R176	Potri.017G082500.1	322	35731.6	6.90556	51.68	67.92	-0.674
PtrMYB2R177	Potri.017G085200.1	437	48800.3	8.6255	60.04	61.65	-0.615
PtrMYB2R178	Potri.017G086300.1	445	48917.2	6.57459	49.1	70.38	-0.58
PtrMYB2R179	Potri.017G099500.1	171	20102.6	9.78541	63.14	69.01	-1.145
PtrMYB2R180	Potri.017G112300.1	363	41324.5	9.30906	59.17	68.51	-0.847
PtrMYB2R181	Potri.017G125600.1	280	31911.8	8.88125	43.8	81.07	-0.6
PtrMYB2R182	Potri.017G125700.1	272	30744.6	8.89859	39.51	82.06	-0.586
PtrMYB2R183	Potri.017G125800.1	271	30837.7	8.58231	36.94	78.04	-0.609
PtrMYB2R184	Potri.017G125900.1	261	29645.7	8.82219	41.98	81.42	-0.445
PtrMYB2R185	Potri.017G126000.1	262	29705.4	9.05363	45.66	73.7	-0.628
PtrMYB2R186	Potri.017G128900.1	244	27227.4	8.99013	44.55	72.38	-0.759
PtrMYB2R187	Potri.017G130300.1	321	36005.3	5.09803	64.34	79.25	-0.563
PtrMYB2R188	Potri.018G005300.1	391	43468.6	5.66897	46.12	63.17	-0.82
PtrMYB2R189	Potri.018G038000.2	998	109055	5.20443	63.61	64.84	-0.611
PtrMYB2R190	Potri.018G049000.1	182	21060.9	9.07929	78.82	75.6	-0.883
PtrMYB2R191	Potri.018G049200.1	296	33170	8.26286	55.86	68.28	-0.749
PtrMYB2R192	Potri.018G049600.1	296	33296.2	8.68952	55.37	68.61	-0.789
PtrMYB2R193	Potri.018G058800.2	306	33642.4	5.50522	53.12	70.52	-0.439
PtrMYB2R194	Potri.018G095900.1	366	41017.3	5.89917	50.76	68.5	-0.672
PtrMYB2R195	Potri.018G127700.1	230	26323.1	7.70625	66.16	55.96	-1.066
PtrMYB2R196	Potri.019G018200.1	189	21687.5	9.65886	57.45	54.81	-0.834
PtrMYB2R197	Potri.019G018400.1	1050	118287	5.32663	52.3	77.92	-0.771
PtrMYB2R198	Potri.019G036300.1	309	34550.5	9.12042	52.27	72.56	-0.715
PtrMYB2R199	Potri.019G036400.1	309	34702.6	9.12023	53.51	70.97	-0.748
PtrMYB2R200	Potri.019G040900.1	379	42092.5	8.22451	49.76	62.53	-0.7
PtrMYB2R201	Potri.019G045900.1	325	37044.8	5.96113	49.63	62.46	-0.864
PtrMYB2R202	Potri.019G050900.1	301	33730.5	6.13858	49.75	80.8	-0.583
PtrMYB2R203	Potri.019G081500.1	298	33730.4	8.93482	53.77	63.52	-0.872
PtrMYB2R204	Potri.019G118200.1	364	40565	5.83864	51.81	78.49	-0.49
PtrMYB2R205	Potri.019G118700.1	262	30284	4.89682	72.05	57.63	-0.96
PtrMYB2R206	Potri.019G118800.1	263	30246.4	5.21869	56.37	61.9	-0.819
PtrMYB2R207	Potri.019G118900.1	250	28403.2	4.79405	58.73	65.64	-0.722
PtrMYB2R208	Potri.T011400.1	318	35571.4	8.80427	46.45	67.8	-0.688
PtrMYB2R209	Potri.T125000.1	211	24741.6	6.71322	58.98	65.12	-0.874
PtrMYB2R210	Potri.T144800.1	299	34129.7	6.41015	53.24	62.64	-0.832

## Sheet: Table S3
		Cis-element
Gene name	ID	3-AF1 binding site	3-AF3 binding site	AAAC-motif	AACA_motif	AAGAA-motif	A-box	ABRE	ABRE3a	ABRE4	ACA-motif	ACE	AC-I	AC-II	AE-box	AP-1	ARE	as-1	AT~ABRE	AT~TATA-box	AT1-motif	ATC-motif	ATCT-motif	AT-rich element	AT-rich sequence	AuxRE	AuxRR-core	Box- 4	Box II	Box III	box S	CAAT-box	CAG-motif	CARE	CAT-box	CCAAT-box	CCGTCC motif	CCGTCC-box	CGTCA-motif	chs-CMA1a	chs-CMA2a	chs-CMA2c	chs-Unit 1 m1	circadian	CTAG-motif	dOCT	DRE	DRE core	DRE1
PtrMYB2R001	Potri.001G005100.1					1	2	2					3				1	1		8								9				35					2	2	1
PtrMYB2R002	Potri.001G035800.1							2	1	1							2			9				1				3				48			2									1
PtrMYB2R003	Potri.001G036000.1					2									2		1			2								4				47
PtrMYB2R004	Potri.001G075400.1					1		3	1	1						1	2	1		5				1				1				60							1		1
PtrMYB2R005	Potri.001G086700.1					1		4	2	2					1		1	3		6								5				48							3
PtrMYB2R006	Potri.001G099800.1					4		2	2	2							2	4		27			1				1	7				21							4									1
PtrMYB2R007	Potri.001G118800.1					2		5									5	1		9				1	1			7			1	35				1			1
PtrMYB2R008	Potri.001G139900.1					2											2			8			2	2				8				41																	1
PtrMYB2R009	Potri.001G169600.1					2		3									2	2		8				2				3		1		36			1				2					1	1			1
PtrMYB2R010	Potri.001G197000.1					1		1									2	1		2		1						1				37				1			1
PtrMYB2R011	Potri.001G219100.1					3		5	2	2							1			3	1		2				1	7	1			28				2												1
PtrMYB2R012	Potri.001G224500.1					2		1							1		2			1	2							5				29				1													1
PtrMYB2R013	Potri.001G235500.1							1										2		4			1					1				37			3	1			2					1
PtrMYB2R014	Potri.001G248800.1					4		3							1		2	4		1		1						2				38			1				4
PtrMYB2R015	Potri.001G250000.1							1			1						5	3		1								4	2			43				1			3					1					1
PtrMYB2R016	Potri.001G258700.1					1		3				1					5	1		7					1		1	3				26	1						1
PtrMYB2R017	Potri.001G267300.1							3					1				1			2		1										25
PtrMYB2R018	Potri.001G300200.1							5	1	1		2					3		1									4				38		1												1
PtrMYB2R019	Potri.001G336700.1					2		1							2		1	1		12								3				39			1				1
PtrMYB2R020	Potri.001G346600.1														1		1	1		7	1				1			7				29			1				1										2
PtrMYB2R021	Potri.001G347200.1					1		4	1	1		1					3			2		1		1				3				31			2
PtrMYB2R022	Potri.001G408700.1		1			1		10	3	3		1			1		1		2	2	1	1						8				43			1
PtrMYB2R023	Potri.001G470500.1					4		3	2	2		1					3	2		2							2	1				43				2			2
PtrMYB2R024	Potri.002G038500.1					2		1				1				1		1		6			1	1				7			1	35							1
PtrMYB2R025	Potri.002G073500.1					2		1									4	1		5			1				1	5				43							1
PtrMYB2R026	Potri.002G096800.1							1	1	1					1		3			7		1		1	1							43			1										1
PtrMYB2R027	Potri.002G113700.1					1	1						1				3	2		23								9				38					1	1	2
PtrMYB2R028	Potri.002G122600.1					1		8	2	2					1		2	1		2				1				2				20			1				1
PtrMYB2R029	Potri.002G128900.1					2		4	1	1					1		3	2		11	1	1						3				25							2
PtrMYB2R030	Potri.002G140900.1					1		3							1		4			8	1							4			1	35			2									1					1
PtrMYB2R031	Potri.002G157600.1					1		2									2	2		1							1	3				26							2		1							1	1
PtrMYB2R032	Potri.002G173900.1					1		3	1	1							2	1										3	2			61				1			1					1
PtrMYB2R033	Potri.002G185900.1						1								1		1			1								5				40		1		1	1	1		1
PtrMYB2R034	Potri.002G191800.1					1		1									5	1		24								5				44							1
PtrMYB2R035	Potri.002G198100.1					3		4	1	1				1			1	1		6	4							6				24			1				1
PtrMYB2R036	Potri.002G228700.1					1		3				1						1		5								8				48							1						1
PtrMYB2R037	Potri.003G064600.1							2	1	1					2		1	4		4			1					1		1		38				1			4					1	1
PtrMYB2R038	Potri.003G079100.1			1		1		3	1	1							2			3				1			1	5			1	44								1
PtrMYB2R039	Potri.003G094200.1					1									1		1	1		22	1		1	1				9			1	34				1			1					1
PtrMYB2R040	Potri.003G114100.1					1		3	1	1							1	4		5	1		1					4				40			1	1			4
PtrMYB2R041	Potri.003G123800.1					2		3	1	1					2		4	4		1							1	5				39				1			4										1
PtrMYB2R042	Potri.003G132000.1	1				2		1	1	1					2		4	2		3			1				1	6				46		1	1				2									1
PtrMYB2R043	Potri.003G144200.1					1		2										1		36	1		1					4				29		1					1		1
PtrMYB2R044	Potri.003G144300.1							2	2	2								1		5					1			5	1			35			1				1		1				1
PtrMYB2R045	Potri.003G155700.1					1	1	4									3	1		15				1				4		1		32					1	1	1					1	1
PtrMYB2R046	Potri.003G168900.1					2		2									1				2			1				3				52			1						1
PtrMYB2R047	Potri.003G189700.1					2									1		2			1	1		1	1				6				48																1
PtrMYB2R048	Potri.003G219900.1							3	1	1			1		1		1			5				1				15				38									1
PtrMYB2R049	Potri.004G026600.1					1	2	10	1	1							4	1		33		1				1		5				31			2	1	2	2	1
PtrMYB2R050	Potri.004G033100.1					1	1	8	1	1							1	2		17			1					3				23			1	1	1	1	2
PtrMYB2R051	Potri.004G086300.1					1	1	4	1	1					1					4			1					3				41					1	1						2
PtrMYB2R052	Potri.004G088100.1					1	2	2									1	1		11			1	1				5				29					2	2	1		1
PtrMYB2R053	Potri.004G102600.1					3		1									1	1		6	1							2				29							1					1				1
PtrMYB2R054	Potri.004G115600.1	1				1		2									1	1		7				1				2				37			1				1
PtrMYB2R055	Potri.004G118000.1							2							1		2	2		6		1						1				32			1				2
PtrMYB2R056	Potri.004G126700.1					2		1							1		7	1		2								2				29							1	1
PtrMYB2R057	Potri.004G138000.1														1		5			8	1		1	1				5		1		38		1
PtrMYB2R058	Potri.004G174400.1				1	3												1		3		1						1				28		2	2				1
PtrMYB2R059	Potri.004G215100.1					2									1		2	1		3		1	1					4		1		29			1				1									1
PtrMYB2R060	Potri.005G001600.1					2	1										1			18				1				5				43			2		1	1
PtrMYB2R061	Potri.005G063200.1					1											1	1		38	1				1			5				46			2	1			1									1
PtrMYB2R062	Potri.005G074500.1					1									1		2	2		7								2			3	41							2	1
PtrMYB2R063	Potri.005G087700.1					2									1		3											2				36	1		1									1
PtrMYB2R064	Potri.005G096600.1					1		4				1					2	1		3	1			1				3				48			1				1
PtrMYB2R065	Potri.005G112000.1					2		1				1								2		2	1									24									1
PtrMYB2R066	Potri.005G118500.1							1	1	1							2	1		8	1		1		1			11				38			1				1		1
PtrMYB2R067	Potri.005G142600.1					1	1	1								1	2	2		6			1					3	2			39				1	1	1	2					1
PtrMYB2R068	Potri.005G164900.1					1		5	1	1							1	1		11								5				35			1				1
PtrMYB2R069	Potri.005G186400.1					4		4	1	1					1		6	2		2								2				40							2
PtrMYB2R070	Potri.005G224100.1					8		1									3			5				1				10			1	36
PtrMYB2R071	Potri.006G066400.1	1				2		3	1	1		1					2	1		3								2				42							1
PtrMYB2R072	Potri.006G085900.1					1		2	1	1							1	1		14								2			1	37				1			1
PtrMYB2R073	Potri.006G097300.1					3		4	1	1		1					3	2		26				2				2				33			3				2					1
PtrMYB2R074	Potri.006G122100.1					2		2									4	1										1				35			1				1						2
PtrMYB2R075	Potri.006G123400.1					2											2	1										2		1		42			2				1	2
PtrMYB2R076	Potri.006G170800.1			1				1	1	1							3											1		1	1	30								2
PtrMYB2R077	Potri.006G221200.1					1		3									4	2		6	1			2				4				43							2
PtrMYB2R078	Potri.006G221500.1					1	1	2												7	1							2				36					1	1			1
PtrMYB2R079	Potri.006G221800.1	1				1		4							1		2	3						1			1	8				36							3
PtrMYB2R080	Potri.006G234200.1							4												3			2	1				1				41								1				1					1
PtrMYB2R081	Potri.006G275900.1							3	1	1							3	1		5	1							6				48				1			1
PtrMYB2R082	Potri.007G007900.1					2												1		9								5				44			1				1	1
PtrMYB2R083	Potri.007G048900.1					1								1				1		7	1							7				32				2			1
PtrMYB2R084	Potri.007G064600.1							3									1			8				1				5				39											1
PtrMYB2R085	Potri.007G067600.1					2						1			2			1		9								4				28							1	1				1
PtrMYB2R086	Potri.007G076200.1					3		1	1	1					2		5			3							1	1				36
PtrMYB2R087	Potri.007G093900.1							4				1			1		1	2		8		1						4				29							2
PtrMYB2R088	Potri.007G106100.1	1				3								1				1		15								5				36		1					1	1
PtrMYB2R089	Potri.007G134500.1					3						1			3		2	1		4			1					6				28		1					1
PtrMYB2R090	Potri.008G062700.1					2		2							1		3	2		4	1			1				3				41			2				2					1
PtrMYB2R091	Potri.008G064200.1					4									1		2			2				1				3		3		34			1									1					1
PtrMYB2R092	Potri.008G070900.1					2		5	2	2	3						2			14								7				33			1	1									1
PtrMYB2R093	Potri.008G081600.1					2	1	1							1			1		29								3				32			1		1	1	1					1
PtrMYB2R094	Potri.008G088000.1					2		4	1	1							1	3		6	1			1			1	8				22							3
PtrMYB2R095	Potri.008G089200.1					4		4									2	2		8								3				33			1	2			2
PtrMYB2R096	Potri.008G089700.1					6		5	1	1							4			6								1				25			1													1	1
PtrMYB2R097	Potri.008G101400.1					3		3							1		1			4								2				30																	1
PtrMYB2R098	Potri.008G122100.1					2		10	2	2					1		1	1		3				1				5				30							1
PtrMYB2R099	Potri.008G128500.1					4		4	3	3		1					3	1		13								3				30			1				1
PtrMYB2R100	Potri.008G148400.1					1	1	7	1	1							1	3		15			2					5				20				1	1	1	3
PtrMYB2R101	Potri.008G166700.1							4									1	3		3			1	1				4		1		31			1				3						1		1
PtrMYB2R102	Potri.008G173400.1					1		3	1	1				1			2			4	1	1	1	1				4				32			1														1
PtrMYB2R103	Potri.008G180800.1							2									2			6								1			1	26
PtrMYB2R104	Potri.009G007100.1					2		3									2	2		10	1			1			1	2		1		22			1				2					2
PtrMYB2R105	Potri.009G018700.1					5									2		4	1		2	1							6	1			33							1
PtrMYB2R106	Potri.009G027300.1						1								1		2	1		20				1			1	1				29			1		1	1	1
PtrMYB2R107	Potri.009G042600.1					5		1							2		2	1														30			1				1		1				1	1
PtrMYB2R108	Potri.009G044100.1					2		2									1	1		1								4				27				1			1	1
PtrMYB2R109	Potri.009G053900.1					4	1	4	1	1							2	1		2							1	4				30		1	1		1	1	1
PtrMYB2R110	Potri.009G061500.1	1				1		1									1	1		9								11				31							1				1	1	1
PtrMYB2R111	Potri.009G096000.1					1		3	2	2							3			5				1				3				31				1													1
PtrMYB2R112	Potri.009G134000.1					4	1										1	2		19	1							2			1	25					1	1	2					1
PtrMYB2R113	Potri.010G004300.1														2		3			4			1		1		1	3				31
PtrMYB2R114	Potri.010G064000.1							8	2	2		1			1		2	2		10		1			2			2				37			1				2
PtrMYB2R115	Potri.010G093000.1					1		2							2		4	2		5								8				35			1				2					2
PtrMYB2R116	Potri.010G114000.1					3		1							1		3	1		4	1	1						4				33			2				1
PtrMYB2R117	Potri.010G123000.1					7		4							1		1	3		6								5				34							3					1
PtrMYB2R118	Potri.010G141000.1					2		4				1						1		10				1				7				27			1				1						1
PtrMYB2R119	Potri.010G149900.1					1		3	1	1								1		5	1						1	5				27							1
PtrMYB2R120	Potri.010G165700.1			1		4		5	1	1							2	3		7			1					10				44		1					3
PtrMYB2R121	Potri.010G167500.1							7	1	1	1							1		35			1		1			2				14							1
PtrMYB2R122	Potri.010G174500.1					1	1	1										1		10				2			1	3				43					1	1	1
PtrMYB2R123	Potri.010G195000.1					6		7	1	1					1			2	1	41								5				30	1		1				2
PtrMYB2R124	Potri.010G240800.1							4	1	1	1			1			4			9			1					7				40								1								1
PtrMYB2R125	Potri.011G040200.1					1		1										1		19								4				39				1			1					1
PtrMYB2R126	Potri.011G040300.1					1		1									3	2		4			2	1				3				49							2		1
PtrMYB2R127	Potri.011G040400.1							1									3			14	1							4				49								1
PtrMYB2R128	Potri.011G041600.1					4	1	6	2	2							3	2		12								4				26					1	1	2	1
PtrMYB2R129	Potri.011G125900.1							10	4	4							1	4	1	6	1							3				38							4		1			1
PtrMYB2R130	Potri.011G167600.1					1		4	2	2					1		1	2		3								1			2	42							2
PtrMYB2R131	Potri.012G039400.1					3		4								1	2	1		12	1	1						4				28							1	1
PtrMYB2R132	Potri.012G055600.1														1	1	3	2		4				1				3				31							2
PtrMYB2R133	Potri.012G060300.1					2		1							1		2	1		3								3			1	49				1			1		2
PtrMYB2R134	Potri.012G072500.1							1							1		1	2		9				1				2				44			1				2					1
PtrMYB2R135	Potri.012G080400.1					2		2									2	2		4				2				2				37				1			2									1
PtrMYB2R136	Potri.012G082000.1							4	1	1						1	2			1								8			1	31		1						2
PtrMYB2R137	Potri.012G084100.1					1						1			1		6			4	3							3				26			1														1
PtrMYB2R138	Potri.012G127700.1	1				2		2					1		1		2	2		24							2	5				44							2
PtrMYB2R139	Potri.012G140500.1							1							1			2		22			2		1		1	8				52			1				2
PtrMYB2R140	Potri.012G140700.1			1		1		1												1								4				35			1									1
PtrMYB2R141	Potri.013G001000.1						1	1				1			1		1	2		17		1					1	4				38		1	2		1	1	2	1
PtrMYB2R142	Potri.013G046300.1					4						1					2			1												34								1
PtrMYB2R143	Potri.013G056400.1						1				1				1			2		30				1				5				38					1	1	2
PtrMYB2R144	Potri.013G056500.1					1		2							2		4			7								2				56									1								1
PtrMYB2R145	Potri.013G067000.1					4	1						1				4			4				1					1			24					1	1
PtrMYB2R146	Potri.013G067500.1	1						2							2		4			4				2			1	5				38			1	1
PtrMYB2R147	Potri.013G109300.1							2							1	1	3	1		4							1	1				34							1					1
PtrMYB2R148	Potri.013G148600.1						1	6	3	3					1					34								6				36			1		1	1		1
PtrMYB2R149	Potri.013G149100.1					1									1		6			18	1							5				30			1														1
PtrMYB2R150	Potri.013G149200.1	1				1		3							1			3		3	2							3				29							3
PtrMYB2R151	Potri.014G022500.1					1	1	6									2			6								1				26					1	1								1		1
PtrMYB2R152	Potri.014G035100.1					2		3	1	1								1		1								1				21				1			1
PtrMYB2R153	Potri.014G054700.1					2		1									3	1		6												34			2				1
PtrMYB2R154	Potri.014G079300.2					2						1			1		1	2				1						2			1	32							2										1
PtrMYB2R155	Potri.014G081200.1					2		2	1	1					1			1		16								5		1		31			1				1					2					1
PtrMYB2R156	Potri.014G100800.1					2		1	1	1		1	1				1	3		22								7				37			1				3
PtrMYB2R157	Potri.014G111200.1					3		2			1						2	1		21								7				32		1		1			1
PtrMYB2R158	Potri.014G117000.1					1											3	2		4	1							3			1	40				1			2
PtrMYB2R159	Potri.014G122700.1							1									1	3		5	1							3				39		1					3	1
PtrMYB2R160	Potri.015G033600.1														2		3			11	1		1					4			1	32													1
PtrMYB2R161	Potri.015G041100.1					3		2							1		3	1		14	1			1				2				38							1						1
PtrMYB2R162	Potri.015G046200.1			1		1		2	1	1					1		3			15					1			4				36			1
PtrMYB2R163	Potri.015G067700.1							4										1		5		1						2				37				1			1										1
PtrMYB2R164	Potri.015G075600.1					2		1									1	2		4								4				47			1				2
PtrMYB2R165	Potri.015G075800.1					2		1							1		6	1		3	1	1	1					7				37							1
PtrMYB2R166	Potri.015G077700.1	1						4	1	1							2			3	2							8			1	32								2
PtrMYB2R167	Potri.015G082700.1	1				5		3	1	1		1			1		3	3		25								5			1	22							3					2				1
PtrMYB2R168	Potri.015G095000.1					1		1							2					5	1											48	1											1
PtrMYB2R169	Potri.015G129100.1							1							1		2			7	1		1	1			2	3				33		1
PtrMYB2R170	Potri.015G143500.1					2		2	1	1							2	2										3				32							2	1	1
PtrMYB2R171	Potri.016G099200.1							3	3	3		2					3	3		2								1				35			2				3
PtrMYB2R172	Potri.016G112300.1					3											7	1		6								3			1	37			1				1							1
PtrMYB2R173	Potri.017G017600.1					2		3				1					3	1		7	1			1				7		1		51							1	1			1
PtrMYB2R174	Potri.017G071500.1							1							1		1	4		2				1				3			1	24			1				4									1
PtrMYB2R175	Potri.017G075000.1					1		2									2	4		4	1		1					2			1	38				1			4	1					1				1
PtrMYB2R176	Potri.017G082500.1	2				4		2							1		4			1				1				3				33
PtrMYB2R177	Potri.017G085200.1	1				1		4									1	1		3	1							3				30							1
PtrMYB2R178	Potri.017G086300.1					1		2						1	2		1	1		16								6				35			1				1		1		1	1
PtrMYB2R179	Potri.017G099500.1							1										3		4				2				4				31				1			3
PtrMYB2R180	Potri.017G112300.1					1						1			1		4			1								7				28			1									1
PtrMYB2R181	Potri.017G125600.1					2		2	1	1							2	1		18								2				50							1		2
PtrMYB2R182	Potri.017G125700.1					1	1	3			1				1		7	1		33	1							2	1			36				1	1	1	1		1
PtrMYB2R183	Potri.017G125800.1					4		4									2	1		5								5	1			34							1						1
PtrMYB2R184	Potri.017G125900.1							5	1	1		1					5			11	1							4				42			1
PtrMYB2R185	Potri.017G126000.1						1	1									3			18								5	1			28					1	1
PtrMYB2R186	Potri.017G128900.1					1		6								1	4	1		15									1			42			1				1					3					1
PtrMYB2R187	Potri.017G130300.1					1		5								1				6			1					4				24
PtrMYB2R188	Potri.018G005300.1						1	2					1		2		3			1								6				43					1	1
PtrMYB2R189	Potri.018G038000.2					2	1	3	2	2							2								1			8				34				1	1	1		1				1
PtrMYB2R190	Potri.018G049000.1							2							1		2	1		1	1	1						1				32		1		1			1							1			1
PtrMYB2R191	Potri.018G049200.1					2		1	1	1										26				1				1				41			1
PtrMYB2R192	Potri.018G049600.1					1														26				2	1			5				48								1			1						1
PtrMYB2R193	Potri.018G058800.2					3									2	1	2	1		10				1				4				39			1				1
PtrMYB2R194	Potri.018G095900.1					3												1		31				1				1				32		1					1					1
PtrMYB2R195	Potri.018G127700.1					3		1							2			1		3								1				42	1		1				1					1
PtrMYB2R196	Potri.019G018200.1							2	2	2							1	3		4								6				29							3			1						1
PtrMYB2R197	Potri.019G018400.1					3	1				1				1		1	1		2	2		1			1		6				35					1	1	1
PtrMYB2R198	Potri.019G036300.1					1		5	1	1					1		1			2	1		1	1				6	1			48
PtrMYB2R199	Potri.019G036400.1			1		3		1									1						1		1			4				53			1													1
PtrMYB2R200	Potri.019G040900.1	1	1			3						1	1		1		4	1		13	1				1			3	1			21							1	1								1
PtrMYB2R201	Potri.019G045900.1					1		3	1	1					1		3			2								4			1	33		1	2	1
PtrMYB2R202	Potri.019G050900.1					9		3	1	1					1					21								4				29			1
PtrMYB2R203	Potri.019G081500.1	1				1		2	1	1					2		1	4	1									1				34							4					1	1
PtrMYB2R204	Potri.019G118200.1					4		5	1	1								1		3	1			1				2				50				1			1		1
PtrMYB2R205	Potri.019G118700.1					2											1			8	1											46												1
PtrMYB2R206	Potri.019G118800.1					2		5	1	1					1	1	3			8		2	1					11				37
PtrMYB2R207	Potri.019G118900.1					2		2				1			1		6				1		1					1				39
PtrMYB2R208	Potri.T011400.1					3		1										1		2			1		1		1	1				36		1					1
PtrMYB2R209	Potri.T125000.1					1		2	1	1					1		2	1		6								2				36			1				1
PtrMYB2R210	Potri.T144800.1					1		1										1		29								2				34							1
	Total	16	2	6	1	342	31	492	98	98	10	31	11	6	109	11	415	235	6	1772	65	25	48	65	18	2	28	822	16	14	26	7485	5	20	95	44	31	31	235	31	22	1	5	47	18	5	1	18	24
[truncated: 55 more columns]

## Sheet: Table S4
Protein	DuplicateType
Potri.001G005100	WGD/segmental
Potri.001G035800	WGD/segmental
Potri.001G036000	WGD/segmental
Potri.001G075400	WGD/segmental
Potri.001G086700	WGD/segmental
Potri.001G099800	WGD/segmental
Potri.001G118800	WGD/segmental
Potri.001G139900	WGD/segmental
Potri.001G169600	WGD/segmental
Potri.001G197000	dispersed
Potri.001G219100	dispersed
Potri.001G224500	WGD/segmental
Potri.001G235500	WGD/segmental
Potri.001G248800	WGD/segmental
Potri.001G250000	WGD/segmental
Potri.001G258700	WGD/segmental
Potri.001G267300	WGD/segmental
Potri.001G300200	WGD/segmental
Potri.001G336700	dispersed
Potri.001G346600	dispersed
Potri.001G347200	WGD/segmental
Potri.001G408700	WGD/segmental
Potri.001G470500	WGD/segmental
Potri.002G038500	WGD/segmental
Potri.002G073500	WGD/segmental
Potri.002G096800	WGD/segmental
Potri.002G113700	WGD/segmental
Potri.002G122600	WGD/segmental
Potri.002G128900	WGD/segmental
Potri.002G140900	WGD/segmental
Potri.002G157600	WGD/segmental
Potri.002G173900	WGD/segmental
Potri.002G185900	WGD/segmental
Potri.002G191800	WGD/segmental
Potri.002G198100	WGD/segmental
Potri.002G228700	dispersed
Potri.003G064600	WGD/segmental
Potri.003G079100	dispersed
Potri.003G094200	WGD/segmental
Potri.003G114100	WGD/segmental
Potri.003G123800	WGD/segmental
Potri.003G132000	WGD/segmental
Potri.003G144200	WGD/segmental
Potri.003G144300	tandem
Potri.003G155700	WGD/segmental
Potri.003G168900	dispersed
Potri.003G189700	WGD/segmental
Potri.003G219900	WGD/segmental
Potri.004G026600	WGD/segmental
Potri.004G033100	WGD/segmental
Potri.004G086300	WGD/segmental
Potri.004G088100	WGD/segmental
Potri.004G102600	WGD/segmental
Potri.004G115600	WGD/segmental
Potri.004G118000	WGD/segmental
Potri.004G126700	WGD/segmental
Potri.004G138000	WGD/segmental
Potri.004G174400	WGD/segmental
Potri.004G215100	WGD/segmental
Potri.005G001600	WGD/segmental
Potri.005G063200	WGD/segmental
Potri.005G074500	WGD/segmental
Potri.005G087700	WGD/segmental
Potri.005G096600	WGD/segmental
Potri.005G112000	dispersed
Potri.005G118500	WGD/segmental
Potri.005G142600	WGD/segmental
Potri.005G164900	WGD/segmental
Potri.005G186400	WGD/segmental
Potri.005G224100	WGD/segmental
Potri.006G066400	WGD/segmental
Potri.006G085900	dispersed
Potri.006G097300	WGD/segmental
Potri.006G122100	dispersed
Potri.006G123400	WGD/segmental
Potri.006G170800	WGD/segmental
Potri.006G221200	WGD/segmental
Potri.006G221500	WGD/segmental
Potri.006G221800	proximal
Potri.006G234200	WGD/segmental
Potri.006G275900	WGD/segmental
Potri.007G007900	WGD/segmental
Potri.007G048900	WGD/segmental
Potri.007G064600	dispersed
Potri.007G067600	WGD/segmental
Potri.007G076200	WGD/segmental
Potri.007G093900	WGD/segmental
Potri.007G106100	WGD/segmental
Potri.007G134500	WGD/segmental
Potri.008G062700	WGD/segmental
Potri.008G064200	WGD/segmental
Potri.008G070900	WGD/segmental
Potri.008G081600	WGD/segmental
Potri.008G088000	WGD/segmental
Potri.008G089200	WGD/segmental
Potri.008G089700	proximal
Potri.008G101400	WGD/segmental
Potri.008G122100	WGD/segmental
Potri.008G128500	WGD/segmental
Potri.008G148400	WGD/segmental
Potri.008G166700	WGD/segmental
Potri.008G173400	WGD/segmental
Potri.008G180800	dispersed
Potri.009G007100	WGD/segmental
Potri.009G018700	WGD/segmental
Potri.009G027300	WGD/segmental
Potri.009G042600	WGD/segmental
Potri.009G044100	WGD/segmental
Potri.009G053900	WGD/segmental
Potri.009G061500	WGD/segmental
Potri.009G096000	WGD/segmental
Potri.009G134000	WGD/segmental
Potri.010G004300	dispersed
Potri.010G064000	WGD/segmental
Potri.010G093000	WGD/segmental
Potri.010G114000	WGD/segmental
Potri.010G123000	WGD/segmental
Potri.010G141000	WGD/segmental
Potri.010G149900	WGD/segmental
Potri.010G165700	WGD/segmental
Potri.010G167500	WGD/segmental
Potri.010G174500	WGD/segmental
Potri.010G195000	WGD/segmental
Potri.010G240800	WGD/segmental
Potri.011G040200	WGD/segmental
Potri.011G040300	tandem
Potri.011G040400	tandem
Potri.011G041600	WGD/segmental
Potri.011G125900	WGD/segmental
Potri.011G167600	WGD/segmental
Potri.012G039400	WGD/segmental
Potri.012G055600	WGD/segmental
Potri.012G060300	dispersed
Potri.012G072500	WGD/segmental
Potri.012G080400	WGD/segmental
Potri.012G082000	WGD/segmental
Potri.012G084100	WGD/segmental
Potri.012G127700	WGD/segmental
Potri.012G140500	WGD/segmental
Potri.012G140700	WGD/segmental
Potri.013G001000	WGD/segmental
Potri.013G046300	WGD/segmental
Potri.013G056400	WGD/segmental
Potri.013G056500	tandem
Potri.013G067000	WGD/segmental
Potri.013G067500	dispersed
Potri.013G109300	WGD/segmental
Potri.013G148600	WGD/segmental
Potri.013G149100	WGD/segmental
Potri.013G149200	tandem
Potri.014G022500	WGD/segmental
Potri.014G035100	WGD/segmental
Potri.014G054700	WGD/segmental
Potri.014G079300	WGD/segmental
Potri.014G081200	WGD/segmental
Potri.014G100800	WGD/segmental
Potri.014G111200	WGD/segmental
Potri.014G117000	WGD/segmental
Potri.014G122700	WGD/segmental
Potri.015G033600	WGD/segmental
Potri.015G041100	dispersed
Potri.015G046200	WGD/segmental
Potri.015G067700	WGD/segmental
Potri.015G075600	WGD/segmental
Potri.015G075800	proximal
Potri.015G077700	WGD/segmental
Potri.015G082700	WGD/segmental
Potri.015G095000	dispersed
Potri.015G129100	WGD/segmental
Potri.015G143500	WGD/segmental
Potri.016G099200	WGD/segmental
Potri.016G112300	WGD/segmental
Potri.017G017600	WGD/segmental
Potri.017G071500	dispersed
Potri.017G075000	dispersed
Potri.017G082500	WGD/segmental
Potri.017G085200	WGD/segmental
Potri.017G086300	WGD/segmental
Potri.017G099500	WGD/segmental
Potri.017G112300	WGD/segmental
Potri.017G125600	tandem
Potri.017G125700	tandem
Potri.017G125800	tandem
Potri.017G125900	tandem
Potri.017G126000	tandem
Potri.017G128900	WGD/segmental
Potri.017G130300	WGD/segmental
Potri.018G005300	WGD/segmental
Potri.018G038000	WGD/segmental
Potri.018G049000	WGD/segmental
Potri.018G049200	proximal
Potri.018G049600	WGD/segmental
Potri.018G058800	WGD/segmental
Potri.018G095900	WGD/segmental
Potri.018G127700	WGD/segmental
Potri.019G018200	WGD/segmental
Potri.019G018400	WGD/segmental
Potri.019G036300	WGD/segmental
Potri.019G036400	WGD/segmental
Potri.019G040900	WGD/segmental
Potri.019G045900	dispersed
Potri.019G050900	dispersed
Potri.019G081500	WGD/segmental
Potri.019G118200	WGD/segmental
Potri.019G118700	WGD/segmental
Potri.019G118800	tandem
Potri.019G118900	tandem
Potri.T011400	dispersed
Potri.T125000	WGD/segmental
Potri.T144800	dispersed

## Sheet:  Table S5
Pair1	Pair2	Ka	Ks	Ka/Ks	DivergentTime
Potri.001G005100	Potri.003G219900	0.0762017	0.251409	0.303098	13.8137
Potri.001G005100	Potri.013G056400	0.37613	3.48045	0.108069	191.234
Potri.001G005100	Potri.019G036300	0.414012	3.20286	0.129263	175.981
Potri.001G036000	Potri.003G189700	0.0858033	0.158718	0.540602	8.72077
Potri.001G075400	Potri.003G155700	0.107219	0.258753	0.414367	14.2172
Potri.001G086700	Potri.002G173900	0.406121	2.42031	0.167797	132.984
Potri.001G086700	Potri.003G144200	0.104422	0.258344	0.404197	14.1947
Potri.001G086700	Potri.014G100800	0.431079	2.12146	0.203199	116.564
Potri.001G099800	Potri.003G132000	0.0337138	0.239596	0.140711	13.1646
Potri.001G118800	Potri.003G114100	0.0422129	0.319684	0.132046	17.5651
Potri.001G118800	Potri.012G127700	0.304718	3.27361	0.0930833	179.869
Potri.001G118800	Potri.015G129100	0.317192	3.29346	0.0963098	180.959
Potri.001G139900	Potri.003G094200	0.0804906	0.220708	0.364693	12.1268
Potri.001G169600	Potri.003G064600	0.126393	0.281765	0.448574	15.4816
Potri.001G224500	Potri.009G018700	0.110493	0.217245	0.508607	11.9365
Potri.001G235500	Potri.009G027300	0.0665596	0.252189	0.263927	13.8565
Potri.001G248800	Potri.006G097300	0.26586	1.57167	0.169157	86.3555
Potri.001G248800	Potri.008G064200	0.345068	1.63767	0.210706	89.9819
Potri.001G248800	Potri.009G042600	0.049802	0.241346	0.206351	13.2608
Potri.001G248800	Potri.016G112300	0.26007	1.40093	0.185642	76.9742
Potri.001G250000	Potri.009G044100	0.117174	0.280487	0.417751	15.4114
Potri.001G258700	Potri.009G053900	0.0786151	0.231659	0.339357	12.7285
Potri.001G267300	Potri.009G053900	0.333802	3.80343	0.0877636	208.98
Potri.001G267300	Potri.009G061500	0.0696402	0.183852	0.378784	10.1018
Potri.001G300200	Potri.002G122600	0.400532	2.97338	0.134706	163.373
Potri.001G300200	Potri.007G048900	0.41377	2.96708	0.139454	163.026
Potri.001G300200	Potri.009G096000	0.0968177	0.328078	0.295105	18.0263
Potri.001G300200	Potri.014G022500	0.40833	2.94027	0.138875	161.553
Potri.001G347200	Potri.015G077700	0.614941	2.50914	0.24508	137.865
Potri.001G408700	Potri.004G033100	0.357913	1.78564	0.20044	98.1121
Potri.001G408700	Potri.011G041600	0.337419	2.10088	0.160608	115.433
Potri.001G408700	Potri.011G125900	0.126087	0.41867	0.30116	23.0038
Potri.001G408700	Potri.013G148600	0.348766	1.90793	0.182798	104.831
Potri.001G408700	Potri.019G118200	0.361078	2.24222	0.161036	123.199
Potri.001G470500	Potri.011G167600	0.057069	0.297668	0.19172	16.3554
Potri.002G038500	Potri.005G224100	0.0983063	0.274432	0.358217	15.0787
Potri.002G038500	Potri.008G166700	0.359112	1.87639	0.191384	103.098
Potri.002G073500	Potri.005G063200	0.536251	3.03959	0.176422	167.01
Potri.002G073500	Potri.005G186400	0.0730308	0.192173	0.380027	10.559
Potri.002G073500	Potri.007G106100	0.470205	3.19192	0.147311	175.38
Potri.002G096800	Potri.005G074500	0.268292	1.53181	0.175147	84.1654
Potri.002G096800	Potri.005G164900	0.0753364	0.163092	0.461925	8.9611
Potri.002G096800	Potri.007G093900	0.26659	1.95346	0.136471	107.333
Potri.002G113700	Potri.007G007900	0.311051	3.71291	0.0837755	204.006
Potri.002G122600	Potri.005G142600	0.304891	3.168	0.0962408	174.066
Potri.002G122600	Potri.007G048900	0.276488	2.73212	0.101199	150.116
Potri.002G122600	Potri.009G096000	0.412977	2.94443	0.140257	161.782
Potri.002G122600	Potri.014G022500	0.0809694	0.347016	0.233331	19.0668
Potri.002G128900	Potri.014G035100	0.0793016	0.353852	0.224109	19.4424
Potri.002G140900	Potri.014G054700	0.0617575	0.279856	0.220676	15.3767
Potri.002G157600	Potri.012G140700	0.401094	3.06064	0.131049	168.167
Potri.002G157600	Potri.014G081200	0.0622668	0.208457	0.298703	11.4537
Potri.002G157600	Potri.015G143500	0.396236	2.9057	0.136365	159.654
Potri.002G173900	Potri.003G144200	0.366877	2.14752	0.170837	117.996
Potri.002G173900	Potri.014G100800	0.0865499	0.318824	0.271466	17.5178
Potri.002G185900	Potri.005G001600	0.349416	1.29219	0.270406	70.9995
Potri.002G185900	Potri.013G001000	0.401494	1.55897	0.257538	85.6577
Potri.002G185900	Potri.014G111200	0.0688063	0.220162	0.312525	12.0968
Potri.002G191800	Potri.008G101400	0.377634	2.35812	0.160142	129.567
Potri.002G191800	Potri.010G149900	0.398318	3.04067	0.130997	167.07
Potri.002G191800	Potri.014G117000	0.100554	0.394001	0.255213	21.6484
Potri.002G198100	Potri.010G141000	0.541158	2.51069	0.215542	137.95
Potri.002G198100	Potri.014G122700	0.161682	0.364718	0.443307	20.0395
Potri.003G114100	Potri.012G127700	0.322331	2.34222	0.137618	128.693
Potri.003G114100	Potri.015G129100	0.313952	1.86033	0.168762	102.216
Potri.003G123800	Potri.014G079300	0.603162	1.54694	0.389906	84.9967
Potri.003G144200	Potri.014G100800	0.371727	2.37195	0.156718	130.327
Potri.003G219900	Potri.013G056400	0.366945	3.40964	0.10762	187.343
Potri.003G219900	Potri.019G036400	0.390589	3.26492	0.119632	179.391
Potri.004G026600	Potri.011G040200	0.222383	0.545664	0.407546	29.9815
Potri.004G033100	Potri.011G041600	0.0697636	0.356001	0.195964	19.5605
Potri.004G033100	Potri.011G125900	0.371015	3.32463	0.111596	182.672
Potri.004G033100	Potri.013G148600	0.311594	1.71936	0.181227	94.4703
Potri.004G086300	Potri.017G130300	0.0978421	0.236202	0.414231	12.9781
Potri.004G088100	Potri.017G128900	0.0664509	0.26092	0.254679	14.3363
Potri.004G102600	Potri.017G112300	0.0849474	0.380303	0.223368	20.8958
Potri.004G115600	Potri.017G099500	0.0738064	0.382602	0.192907	21.0221
Potri.004G118000	Potri.017G099500	0.0612532	0.400259	0.153034	21.9923
Potri.004G126700	Potri.017G082500	0.0717255	0.207186	0.346189	11.3838
Potri.004G126700	Potri.017G086300	0.596218	2.43106	0.24525	133.575
Potri.004G138000	Potri.T011400	0.0819009	0.2601	0.314883	14.2912
Potri.004G174400	Potri.009G134000	0.0585282	0.415233	0.140953	22.815
Potri.004G215100	Potri.006G123400	0.243915	1.41158	0.172795	77.5593
Potri.004G215100	Potri.009G007100	0.0631502	0.243304	0.259553	13.3684
Potri.005G001600	Potri.013G001000	0.0511513	0.193066	0.264942	10.608
Potri.005G001600	Potri.014G111200	0.364068	1.21411	0.299865	66.7093
Potri.005G063200	Potri.005G186400	0.448488	3.28358	0.136585	180.416
Potri.005G063200	Potri.007G106100	0.0769745	0.254178	0.302837	13.9658
Potri.005G074500	Potri.005G164900	0.244408	1.40065	0.174496	76.9588
Potri.005G074500	Potri.007G093900	0.0533255	0.201065	0.265216	11.0475
Potri.005G087700	Potri.007G076200	0.0398253	0.239152	0.166527	13.1402
Potri.005G096600	Potri.007G067600	0.115402	0.306958	0.375954	16.8658
Potri.005G142600	Potri.007G048900	0.106305	0.441207	0.240942	24.2421
Potri.005G142600	Potri.009G096000	0.330873	3.2721	0.101119	179.786
Potri.005G142600	Potri.014G022500	0.296232	2.68759	0.110222	147.67
Potri.005G164900	Potri.007G093900	0.274025	1.69904	0.161282	93.3538
Potri.005G186400	Potri.007G106100	0.488598	3.14254	0.155479	172.667
Potri.005G224100	Potri.008G166700	0.362521	1.78345	0.203269	97.9918
Potri.006G066400	Potri.018G127700	0.0801752	0.249343	0.321545	13.7002
Potri.006G097300	Potri.008G064200	0.385821	1.56066	0.247216	85.7505
Potri.006G097300	Potri.009G042600	0.275625	1.98806	0.13864	109.234
Potri.006G097300	Potri.016G112300	0.0509043	0.188182	0.270506	10.3397
Potri.006G123400	Potri.009G007100	0.239054	1.59952	0.149454	87.8857
Potri.006G123400	Potri.016G099200	0.0794235	0.201105	0.394935	11.0497
Potri.006G170800	Potri.018G095900	0.0770227	0.190478	0.404366	10.4658
Potri.006G221200	Potri.018G049000	0.0943316	0.293091	0.321851	16.1039
Potri.006G221500	Potri.018G049600	0.474322	2.674	0.177383	146.923
Potri.006G234200	Potri.018G058800	0.177596	0.473057	0.375421	25.9921
Potri.006G275900	Potri.018G005300	0.135046	0.283956	0.475589	15.602
Potri.007G048900	Potri.009G096000	0.356217	3.0694	0.116054	168.648
Potri.007G048900	Potri.014G022500	0.312229	3.10618	0.100519	170.669
Potri.007G134500	Potri.017G017600	0.0942451	0.299393	0.314788	16.4502
Potri.008G062700	Potri.010G195000	0.0500786	0.181977	0.275192	9.99874
Potri.008G064200	Potri.009G042600	0.338954	1.55272	0.218297	85.3143
Potri.008G081600	Potri.010G174500	0.104862	0.32536	0.322295	17.8769
Potri.008G088000	Potri.010G167500	0.118135	0.231655	0.50996	12.7283
Potri.008G088000	Potri.017G085200	0.462251	1.66195	0.278138	91.3159
Potri.008G089200	Potri.017G086300	0.368095	1.9405	0.189691	106.621
Potri.008G101400	Potri.010G149900	0.0638934	0.204586	0.312305	11.241
Potri.008G101400	Potri.014G117000	0.349402	3.25536	0.107331	178.866
Potri.008G122100	Potri.010G123000	0.105265	0.204276	0.51531	11.224
Potri.008G122100	Potri.012G055600	0.381335	1.86217	0.204781	102.317
Potri.008G122100	Potri.015G046200	0.387622	1.99357	0.194436	109.537
Potri.008G128500	Potri.010G114000	0.112168	0.319379	0.351207	17.5483
Potri.008G148400	Potri.010G093000	0.0671016	0.212691	0.315489	11.6863
Potri.008G166700	Potri.019G018200	0.296894	2.37324	0.125101	130.398
Potri.008G173400	Potri.010G064000	0.0524169	0.198602	0.263929	10.9122
Potri.009G007100	Potri.016G099200	0.226396	1.33888	0.169093	73.5648
Potri.009G042600	Potri.016G112300	0.271729	2.28268	0.119039	125.422
Potri.009G096000	Potri.014G022500	0.44694	2.85653	0.156463	156.952
Potri.010G123000	Potri.012G055600	0.390034	1.65783	0.235267	91.0896
Potri.010G123000	Potri.015G046200	0.371391	1.88326	0.197207	103.476
Potri.010G141000	Potri.014G122700	0.583534	2.66959	0.218585	146.681
Potri.010G149900	Potri.014G117000	0.335534	3.45494	0.0971172	189.832
Potri.010G165700	Potri.017G086300	0.350409	2.99432	0.117025	164.523
Potri.010G167500	Potri.017G085200	0.5164	1.4217	0.363227	78.1154
Potri.011G041600	Potri.011G125900	0.357475	3.48728	0.102508	191.609
Potri.011G041600	Potri.013G148600	0.280522	2.00646	0.13981	110.245
Potri.011G041600	Potri.019G118200	0.319823	3.43961	0.0929821	188.99
Potri.012G039400	Potri.015G033600	0.0692442	0.361855	0.191359	19.8821
Potri.012G055600	Potri.015G046200	0.0711613	0.309958	0.229584	17.0307
Potri.012G072500	Potri.015G067700	0.0958388	0.226395	0.423325	12.4393
Potri.012G080400	Potri.015G075600	0.208818	0.388284	0.537796	21.3343
Potri.012G082000	Potri.015G077700	0.114996	0.271346	0.423797	14.9091
Potri.012G084100	Potri.015G082700	0.0499401	0.178151	0.280325	9.78852
Potri.012G127700	Potri.015G129100	0.0797968	0.302248	0.264011	16.607
Potri.012G140700	Potri.014G081200	0.399635	2.77597	0.143962	152.526
Potri.012G140700	Potri.015G143500	0.123906	0.368604	0.336149	20.253
Potri.013G001000	Potri.014G111200	0.372498	1.27076	0.29313	69.822
Potri.013G046300	Potri.019G018400	0.050836	0.269812	0.188413	14.8248
Potri.013G056400	Potri.019G036300	0.156462	0.549796	0.284582	30.2086
Potri.013G067000	Potri.019G040900	0.095034	0.253345	0.375117	13.9201
Potri.013G109300	Potri.019G081500	0.0899694	0.315786	0.284906	17.3509
Potri.013G148600	Potri.019G118200	0.0859048	0.206743	0.415514	11.3595
Potri.013G149100	Potri.019G118700	0.100165	0.25534	0.392282	14.0297
Potri.014G081200	Potri.015G143500	0.384575	2.23468	0.172094	122.785

## Sheet: Table S6
Id	Result	WoLFPSORT	CELLO	BUSCA
Potri.001G005100.1	Nucleus	Nucleus	Nuclear	Nucleus
Potri.001G035800.1	Nucleus	Nucleus	Nuclear	Nucleus
Potri.001G036000.1	Nucleus	Nucleus	Nuclear	Nucleus
Potri.001G075400.1	Nucleus	Nucleus	Nuclear	Nucleus
Potri.001G086700.1	Nucleus	Nucleus	Nuclear	Nucleus
Potri.001G099800.1	Nucleus	Nucleus	Nuclear	Nucleus
Potri.001G118800.1	Nucleus	Nucleus	Nuclear	Nucleus
Potri.001G139900.1	Nucleus	Nucleus	Nuclear	Nucleus
Potri.001G169600.1	Nucleus	Nucleus	Nuclear	Nucleus
Potri.001G197000.1	Nucleus	Nucleus	Nuclear	Nucleus
Potri.001G219100.1	Nucleus	Nucleus	Nuclear	Nucleus
Potri.001G224500.1	Nucleus	Nucleus	Nuclear	Nucleus
Potri.001G235500.1	Nucleus	Nucleus	Nuclear	Nucleus
Potri.001G248800.1	Nucleus	Nucleus	Mitochondrial	Nucleus
Potri.001G250000.1	Nucleus	Nucleus	Nuclear	Nucleus
Potri.001G258700.1	Nucleus	Nucleus	Nuclear	Nucleus
Potri.001G267300.1	Nucleus	Nucleus	Nuclear	Nucleus
Potri.001G300200.1	Nucleus	Nucleus	Mitochondrial	Nucleus
Potri.001G336700.1	Nucleus	Nucleus	Nuclear	Nucleus
Potri.001G346600.1	Nucleus	Nucleus	Nuclear	Nucleus
Potri.001G347200.1	Nucleus	Nucleus	Nuclear	Nucleus
Potri.001G408700.1	Nucleus	Nucleus	Nuclear	Nucleus
Potri.001G470500.1	Nucleus	Nucleus	Nuclear	Nucleus
Potri.002G038500.1	Nucleus	Nucleus	Nuclear	Nucleus
Potri.002G073500.1	Nucleus	Nucleus	Nuclear	Nucleus
Potri.002G096800.1	Nucleus	Nucleus	Nuclear	Nucleus
Potri.002G113700.1	Nucleus	Nucleus	Nuclear	Nucleus
Potri.002G122600.1	Nucleus	Nucleus	Nuclear	Nucleus
Potri.002G128900.1	Nucleus	Nucleus	Nuclear	Nucleus
Potri.002G140900.1	Nucleus	Nucleus	Nuclear	Nucleus
Potri.002G157600.1	Nucleus	Nucleus	Nuclear	Nucleus
Potri.002G173900.1	Nucleus	Nucleus	Nuclear	Nucleus
Potri.002G185900.1	Nucleus	Nucleus	Nuclear	Nucleus
Potri.002G191800.1	Nucleus	Nucleus	Nuclear	Nucleus
Potri.002G198100.1	Nucleus	Nucleus	Nuclear	Nucleus
Potri.002G228700.1	Nucleus	Nucleus	Nuclear	Nucleus
Potri.003G064600.1	Nucleus	Nucleus	Nuclear	Nucleus
Potri.003G079100.1	Nucleus	Nucleus	Nuclear	Nucleus
Potri.003G094200.1	Nucleus	Nucleus	Nuclear	Nucleus
Potri.003G114100.1	Nucleus	Nucleus	Nuclear	Nucleus
Potri.003G123800.1	Extracellular	Nucleus	Extracellular	extracellular space
Potri.003G132000.1	Nucleus	Nucleus	Nuclear	Nucleus
Potri.003G144200.1	Nucleus	Nucleus	Nuclear	Nucleus
Potri.003G144300.1	Nucleus	Nucleus	Nuclear	Nucleus
Potri.003G155700.1	Nucleus	Nucleus	Nuclear	Nucleus
Potri.003G168900.1	Nucleus	Nucleus	Nuclear	Nucleus
Potri.003G189700.1	Nucleus	Nucleus	Nuclear	Nucleus
Potri.003G219900.1	Nucleus	Nucleus	Nuclear	Nucleus
Potri.004G026600.1	Nucleus	Nucleus	Chloroplast	Nucleus
Potri.004G033100.1	Nucleus	Nucleus	Nuclear	Nucleus
Potri.004G086300.1	Nucleus	Nucleus	Nuclear	Nucleus
Potri.004G088100.1	Nucleus	Nucleus	Nuclear	Nucleus
Potri.004G102600.1	Nucleus	Nucleus	Nuclear	Nucleus
Potri.004G115600.1	Nucleus	Nucleus	Nuclear	Nucleus
Potri.004G118000.1	Nucleus	Nucleus	Nuclear	Nucleus
Potri.004G126700.1	Nucleus	Nucleus	Nuclear	Nucleus
Potri.004G138000.1	Nucleus	Nucleus	Nuclear	Nucleus
Potri.004G174400.1	Nucleus	Nucleus	Nuclear	Nucleus
Potri.004G215100.1	Nucleus	Nucleus	Nuclear	Nucleus
Potri.005G001600.1	Nucleus	Nucleus	Nuclear	Nucleus
Potri.005G063200.1	Nucleus	Nucleus	Nuclear	chloroplast
Potri.005G074500.1	Nucleus	Nucleus	Nuclear	Nucleus
Potri.005G087700.1	Nucleus	Nucleus	Nuclear	Nucleus
Potri.005G096600.1	Nucleus	Nucleus	Nuclear	Nucleus
Potri.005G112000.1	Nucleus	Nucleus	Nuclear	Nucleus
Potri.005G118500.1	Nucleus	Nucleus	Nuclear	Nucleus
Potri.005G142600.1	Nucleus	Nucleus	Nuclear	Nucleus
Potri.005G164900.1	Nucleus	Nucleus	Nuclear	Nucleus
Potri.005G186400.1	Nucleus	Nucleus	Nuclear	Nucleus
Potri.005G224100.1	Nucleus	Nucleus	Nuclear	Nucleus
Potri.006G066400.1	Nucleus	Nucleus	Nuclear	Nucleus
Potri.006G085900.1	Nucleus	Nucleus	Nuclear	Nucleus
Potri.006G097300.1	Nucleus	Nucleus	Extracellular	Nucleus
Potri.006G122100.1	Nucleus	Nucleus	Nuclear	Nucleus
Potri.006G123400.1	Nucleus	Nucleus	Nuclear	Nucleus
Potri.006G170800.1	Nucleus	Nucleus	Nuclear	Nucleus
Potri.006G221200.1	Nucleus	Nucleus	Nuclear	Nucleus
Potri.006G221500.1	Nucleus	Nucleus	Nuclear	Nucleus
Potri.006G221800.1	Nucleus	Nucleus	Nuclear	Nucleus
Potri.006G234200.1	Nucleus	Nucleus	Nuclear	Nucleus
Potri.006G275900.1	Nucleus	Nucleus	Nuclear	Nucleus
Potri.007G007900.1	Nucleus	Nucleus	Nuclear	Nucleus
Potri.007G048900.1	Nucleus	Nucleus	Nuclear	Nucleus
Potri.007G064600.1	Nucleus	Nucleus	Nuclear	Nucleus
Potri.007G067600.1	Nucleus	Nucleus	Nuclear	Nucleus
Potri.007G076200.1	Nucleus	Nucleus	Nuclear	Nucleus
Potri.007G093900.1	Nucleus	Nucleus	Nuclear	Nucleus
Potri.007G106100.1	Nucleus	Nucleus	Nuclear	Nucleus
Potri.007G134500.1	Nucleus	Nucleus	Nuclear	Nucleus
Potri.008G062700.1	Nucleus	Nucleus	Nuclear	Nucleus
Potri.008G064200.1	Nucleus	Nucleus	Nuclear	Nucleus
Potri.008G070900.1	Nucleus	Nucleus	Nuclear	Nucleus
Potri.008G081600.1	Nucleus	Nucleus	Nuclear	Nucleus
Potri.008G088000.1	Nucleus	Nucleus	Nuclear	chloroplast
Potri.008G089200.1	Nucleus	Nucleus	Nuclear	Nucleus
Potri.008G089700.1	Nucleus	Nucleus	Nuclear	Nucleus
Potri.008G101400.1	Nucleus	Nucleus	Nuclear	Nucleus
Potri.008G122100.1	Nucleus	Nucleus	Nuclear	Nucleus
Potri.008G128500.1	Nucleus	Nucleus	Nuclear	Nucleus
Potri.008G148400.1	Nucleus	Nucleus	Nuclear	Nucleus
Potri.008G166700.1	Nucleus	Nucleus	Nuclear	Nucleus
Potri.008G173400.1	Nucleus	Nucleus	Nuclear	Nucleus
Potri.008G180800.1	Nucleus	Nucleus	Nuclear	Nucleus
Potri.009G007100.1	Nucleus	Nucleus	Nuclear	Nucleus
Potri.009G018700.1	Nucleus	Nucleus	Nuclear	Nucleus
Potri.009G027300.1	Nucleus	Nucleus	Nuclear	Nucleus
Potri.009G042600.1	Nucleus	Nucleus	Nuclear	Nucleus
Potri.009G044100.1	Nucleus	Nucleus	Nuclear	Nucleus
Potri.009G053900.1	Nucleus	Nucleus	Nuclear	Nucleus
Potri.009G061500.1	Nucleus	Nucleus	Nuclear	Nucleus
Potri.009G096000.1	Nucleus	Nucleus	Mitochondrial	Nucleus
Potri.009G134000.1	Nucleus	Nucleus	Nuclear	Nucleus
Potri.010G004300.1	Nucleus	Nucleus	Nuclear	Nucleus
Potri.010G064000.1	Nucleus	Nucleus	Nuclear	Nucleus
Potri.010G093000.1	Nucleus	Nucleus	Nuclear	Nucleus
Potri.010G114000.1	Nucleus	Nucleus	Nuclear	Nucleus
Potri.010G123000.1	Nucleus	Nucleus	Nuclear	Nucleus
Potri.010G141000.1	Nucleus	Nucleus	Nuclear	Nucleus
Potri.010G149900.1	Nucleus	Nucleus	Nuclear	Nucleus
Potri.010G165700.1	Nucleus	Nucleus	Nuclear	Nucleus
Potri.010G167500.1	Nucleus	Nucleus	Nuclear	chloroplast
Potri.010G174500.1	Nucleus	Nucleus	Nuclear	Nucleus
Potri.010G195000.1	Nucleus	Nucleus	Nuclear	Nucleus
Potri.010G240800.1	Cytoplasmic	pero	Cytoplasmic	Nucleus
Potri.011G040200.1	Nucleus	Nucleus	Nuclear	Nucleus
Potri.011G040300.1	Nucleus	Nucleus	Nuclear	Nucleus
Potri.011G040400.1	Nucleus	Nucleus	Nuclear	Nucleus
Potri.011G041600.1	Nucleus	Nucleus	Nuclear	Nucleus
Potri.011G125900.1	Nucleus	Nucleus	Nuclear	Nucleus
Potri.011G167600.1	Nucleus	Nucleus	Nuclear	Nucleus
Potri.012G039400.1	Nucleus	Nucleus	Nuclear	Nucleus
Potri.012G055600.1	Nucleus	Nucleus	Nuclear	Nucleus
Potri.012G060300.1	Nucleus	Nucleus	Nuclear	Nucleus
Potri.012G072500.1	Nucleus	Nucleus	Nuclear	Nucleus
Potri.012G080400.1	Nucleus	Nucleus	Nuclear	Nucleus
Potri.012G082000.1	Nucleus	Nucleus	Nuclear	Nucleus
Potri.012G084100.1	Nucleus	Nucleus	Nuclear	Nucleus
Potri.012G127700.1	Nucleus	Nucleus	Nuclear	Nucleus
Potri.012G140500.1	Nucleus	Nucleus	Nuclear	Nucleus
Potri.012G140700.1	Nucleus	Nucleus	Nuclear	Nucleus
Potri.013G001000.1	Nucleus	Nucleus	Nuclear	Nucleus
Potri.013G046300.1	Nucleus	Nucleus	Nuclear	Nucleus
Potri.013G056400.1	Nucleus	Nucleus	Nuclear	Nucleus
Potri.013G056500.1	Nucleus	Nucleus	Nuclear	Nucleus
Potri.013G067000.1	Nucleus	Nucleus	Nuclear	Nucleus
Potri.013G067500.1	Nucleus	Nucleus	Nuclear	Nucleus
Potri.013G109300.1	Nucleus	Nucleus	Nuclear	Nucleus
Potri.013G148600.1	Nucleus	Nucleus	Nuclear	Nucleus
Potri.013G149100.1	Nucleus	Nucleus	Nuclear	Nucleus
Potri.013G149200.1	Nucleus	Nucleus	Nuclear	Nucleus
Potri.014G022500.1	Nucleus	Nucleus	Nuclear	Nucleus
Potri.014G035100.1	Nucleus	Nucleus	Nuclear	Nucleus
Potri.014G054700.1	Nucleus	Nucleus	Nuclear	Nucleus
Potri.014G079300.2	Nucleus	Nucleus	Nuclear	Nucleus
Potri.014G081200.1	Nucleus	Nucleus	Nuclear	Nucleus
Potri.014G100800.1	Nucleus	Nucleus	Nuclear	Nucleus
Potri.014G111200.1	Nucleus	Nucleus	Nuclear	Nucleus
Potri.014G117000.1	Nucleus	Nucleus	Nuclear	Nucleus
Potri.014G122700.1	Nucleus	Nucleus	Nuclear	Nucleus
Potri.015G033600.1	Nucleus	Nucleus	Nuclear	Nucleus
Potri.015G041100.1	Nucleus	Nucleus	Nuclear	Nucleus
Potri.015G046200.1	Nucleus	Nucleus	Nuclear	Nucleus
Potri.015G067700.1	Nucleus	Nucleus	Nuclear	Nucleus
Potri.015G075600.1	Nucleus	Nucleus	Nuclear	Nucleus
Potri.015G075800.1	Nucleus	Nucleus	Nuclear	Nucleus
Potri.015G077700.1	Nucleus	Nucleus	Nuclear	Nucleus
Potri.015G082700.1	Nucleus	Nucleus	Nuclear	Nucleus
Potri.015G095000.1	Nucleus	Nucleus	Nuclear	Nucleus
Potri.015G129100.1	Nucleus	Nucleus	Nuclear	Nucleus
Potri.015G143500.1	Nucleus	Nucleus	Nuclear	Nucleus
Potri.016G099200.1	Nucleus	Nucleus	Nuclear	Nucleus
Potri.016G112300.1	Nucleus	Nucleus	Nuclear	Nucleus
Potri.017G017600.1	Nucleus	Nucleus	Nuclear	Nucleus
Potri.017G071500.1	Nucleus	Nucleus	Nuclear	Nucleus
Potri.017G075000.1	Nucleus	Nucleus	Nuclear	Nucleus
Potri.017G082500.1	Nucleus	Nucleus	Nuclear	Nucleus
Potri.017G085200.1	Nucleus	Nucleus	Nuclear	Nucleus
Potri.017G086300.1	Nucleus	Nucleus	Nuclear	extracellular space
Potri.017G099500.1	Nucleus	Nucleus	Nuclear	Nucleus
Potri.017G112300.1	Nucleus	Nucleus	Nuclear	Nucleus
Potri.017G125600.1	Nucleus	Nucleus	Nuclear	Nucleus
Potri.017G125700.1	Nucleus	Nucleus	Nuclear	Nucleus
Potri.017G125800.1	Nucleus	Nucleus	Nuclear	Nucleus
Potri.017G125900.1	Nucleus	Nucleus	Nuclear	Nucleus
Potri.017G126000.1	Nucleus	Nucleus	Nuclear	Nucleus
Potri.017G128900.1	Nucleus	Nucleus	Nuclear	Nucleus
Potri.017G130300.1	Nucleus	Nucleus	Nuclear	Nucleus
Potri.018G005300.1	Nucleus	Nucleus	Nuclear	Nucleus
Potri.018G038000.2	Nucleus	Nucleus	Nuclear	Nucleus
Potri.018G049000.1	Nucleus	Nucleus	Nuclear	Nucleus
Potri.018G049200.1	Nucleus	Nucleus	Nuclear	Nucleus
Potri.018G049600.1	Nucleus	Nucleus	Nuclear	Nucleus
Potri.018G058800.2	Nucleus	Nucleus	Nuclear	Nucleus
Potri.018G095900.1	Nucleus	Nucleus	Nuclear	Nucleus
Potri.018G127700.1	Nucleus	Nucleus	Nuclear	Nucleus
Potri.019G018200.1	Nucleus	Nucleus	Nuclear	Nucleus
Potri.019G018400.1	Nucleus	Nucleus	Nuclear	Nucleus
Potri.019G036300.1	Nucleus	Nucleus	Nuclear	Nucleus
Potri.019G036400.1	Nucleus	Nucleus	Nuclear	Nucleus
Potri.019G040900.1	Nucleus	Nucleus	Nuclear	Nucleus
Potri.019G045900.1	Nucleus	Nucleus	Nuclear	Nucleus
Potri.019G050900.1	Nucleus	Nucleus	Nuclear	Nucleus
Potri.019G081500.1	Nucleus	Nucleus	Nuclear	Nucleus
Potri.019G118200.1	Nucleus	Nucleus	Nuclear	Nucleus
Potri.019G118700.1	Nucleus	Nucleus	Nuclear	Nucleus
Potri.019G118800.1	Nucleus	Nucleus	Nuclear	Nucleus
Potri.019G118900.1	Nucleus	Nucleus	Nuclear	Nucleus
Potri.T011400.1	Nucleus	Nucleus	Nuclear	Nucleus
Potri.T125000.1	Nucleus	Nucleus	Cytoplasmic	Nucleus
Potri.T144800.1	Nucleus	Nucleus	Nuclear	Nucleus

## Sheet:  Table S7
Gene	5’Primer	3’Primer
PdMYB2R028	CTCCGCCTCCACCACTTCACA	CTTCCCTCTGTTTGGCTACTCGAT
PdMYB2R032	TAGTCCCTTCCCAGCTTTGT	TAATTCCCTCGCATACGCAC
PdMYB2R033	CCTCATTGCAGGGGAGTCTT	AGGCTCCATGTACCAATGCAAG
PdMYB2R060	CCCCTCCTGTTGCTGACAC	AGCACACACCTGTAGCCAGA
PdMYB2R089	AGATTTTCACCTCATCGCCAT	CTAGCGAAACTGAAGGTTGCAT
PdMYB2R111	CTCATCGCCTTTAGGGTTTTT	TTAATCAGCAGGACCAGCATAC
PdMYB2R119	CTAATCAAGTGGTTCTCCGAT	ACAAATTCCCCATGCACCAACT
PdMYB2R123	GCAGGAAAACAGAAACCGCAAA	TCGCCAGGAATGAAGAACCTC
PdMYB2R151	TCATTGTAACCGGCTTAACCAG	GGCCGTCACTAACAATCTACTTC
PdMYB2R176	TGCTTGTGCCTCTTCTAGGTCA	CACAACAAAGAAGAGCCCTCCC

## Sheet:  Table S8
Gene	5’Primer	3’Primer
qPCR-PdMYB2R028	AAGGTCCGTGGAGCCCTGAA	AGCTGGTTGCACCATCGCAA
qPCR-PdMYB2R032	CGGTAACCGGTGGTCTCCCA	GGGTCGGTTCCTTGGCTTCT
qPCR-PdMYB2R033	GGCCTGTGGTCACCTGAGGAA	CCTGCAGCTCTTGCCACACC
qPCR-PdMYB2R060	GGGCGGCATTCTTGCTGTTAC	ACACCTCTGCAAACCTGCCA
qPCR-PdMYB2R089	AGCAGAGGCCATTGGAGGCT	GCCGTGAATCCGATGACAAGCA
qPCR-PdMYB2R111	GGGACCATGGAGCCCGGAAG	GATCGGCCGGGTACTGCTCT
qPCR-PdMYB2R119	GCAACAGCTCCTCCTCCACCA	GTTTGAGGCCTGCACAGCGA
qPCR-PdMYB2R123	TCGCCGACAGGTGGAGATGG	CCTCTGGTGACCACGGTCCT
qPCR-PdMYB2R151	CCGCCTCTCTTGTCCCACCT	CCAGAACCCGGAGCCTGACA
qPCR-PdMYB2R176	TGGGCAGACCACCTTGCTGT	ACCACGTTTGATCCCTGGCCTT
EF1-α	GGCAAGGAGAAGGTACACAT	CAATCACACGCTTGTCAATA
